# Supplementary material for: Involvement of WNT Signaling in the Regulation of Gestational Age-Dependent Umbilical Cord-Derived Mesenchymal Stem Cell Proliferation
Source: Stem Cells Int. 2017 Sep 12;2017:8749751. doi: 10.1155/2017/8749751 (PMC5613457; doi:10.1155/2017/8749751)
Supplement: Supplementary file 1 — Table S1: List of differentially expressed genes between preterm and term UC-MSCs. Figure S1: Gestational age-dependent expression of WNT signaling pathway genes. Figure S1 legend: Relative expression of WNT2, WNT3A, WNT4, WNT5B, WNT6, and SFRP1 mRNA in UC-MSCs isolated from 18 infants delivered at 22–40 weeks of gestation was analyzed by RT-qPCR. The mean of all UC-MSCs was defined as 1. [file 8749751.f1.xlsx]

## Sheet: Table S1
ProbeName	GeneSymbol	Description	[Pre](normalized)	[Term](normalized)	FC	p (Corr)
A_21_P0010313	lnc-MX1-3	LNCipedia lincRNA (lnc-MX1-3), lincRNA [lnc-MX1-3:4]	4.50934	-1.9149	85.8793	0.0107866
A_21_P0005187	lnc-DLL1-4	LNCipedia lincRNA (lnc-DLL1-4), lincRNA [lnc-DLL1-4:1]	3.9679	-2.02442	63.6601	0.0126925
A_33_P3394465	PROP1	Homo sapiens PROP paired-like homeobox 1 (PROP1), mRNA [NM_006261]	4.63795	-0.875207	45.6695	0.0180217
A_21_P0002876	lnc-RP11-723O4.6.1-1	LNCipedia lincRNA (lnc-RP11-723O4.6.1-1), lincRNA [lnc-RP11-723O4.6.1-1:1]	3.59143	-1.69408	39.0028	0.0146505
A_23_P81441	DCANP1	Homo sapiens dendritic cell-associated nuclear protein (DCANP1), mRNA [NM_130848]	4.1684	-1.09974	38.5363	0.0137267
A_23_P434518	LFNG	Homo sapiens LFNG O-fucosylpeptide 3-beta-N-acetylglucosaminyltransferase (LFNG), transcript variant 2, mRNA [NM_001040168]	1.94612	-3.10341	33.1178	0.00501044
A_33_P3410235	DUOXA1	Homo sapiens dual oxidase maturation factor 1 (DUOXA1), transcript variant 5, mRNA [NM_001276267]	4.22539	-0.728576	30.9951	0.0191983
A_33_P3334398	CA6	Homo sapiens carbonic anhydrase VI (CA6), transcript variant 2, mRNA [NM_001270500]	4.25438	-0.698119	30.9636	0.0174398
A_21_P0010059	lnc-CYP24A1-1	LNCipedia lincRNA (lnc-CYP24A1-1), lincRNA [lnc-CYP24A1-1:1]	3.95185	-0.99218	30.7824	0.0261343
A_24_P366122	ACBD4	Homo sapiens acyl-CoA binding domain containing 4 (ACBD4), transcript variant 2, mRNA [NM_024722]	3.84552	-1.07545	30.2943	0.0164756
A_19_P00329511	XIST	Homo sapiens X inactive specific transcript (non-protein coding) (XIST), long non-coding RNA [NR_001564]	2.68233	-2.23199	30.1548	0.0128739
A_21_P0008531	lnc-MBIP-2	LNCipedia lincRNA (lnc-MBIP-2), lincRNA [lnc-MBIP-2:5]	2.66571	-2.05452	26.359	0.00546836
A_33_P3226557	PRR23B	Homo sapiens proline rich 23B (PRR23B), mRNA [NM_001013650]	4.02065	-0.63283	25.1673	0.0100719
A_21_P0014791		Q5J7W6_HUMAN (Q5J7W6) Growth-inhibiting gene 2 protein (5H9 antigen), partial (33%) [THC2507863]	3.0373	-1.61064	25.071	0.0161366
A_21_P0001900	GACAT1	Homo sapiens gastric cancer associated transcript 1 (non-protein coding) (GACAT1), transcript variant 1, long non-coding RNA [NR_126369]	3.42763	-1.19131	24.5718	0.0200035
A_19_P00323692	XIST	Homo sapiens X inactive specific transcript (non-protein coding) (XIST), long non-coding RNA [NR_001564]	2.76054	-1.8055	23.6873	0.0135541
A_21_P0001800	lnc-TNP1-3	Homo sapiens cDNA clone IMAGE:4837645. [BC031974]	3.15338	-1.39659	23.4248	0.00809011
A_33_P3345051	GFY	Homo sapiens golgi-associated, olfactory signaling regulator (GFY), mRNA [NM_001195256]	4.06787	-0.46628	23.1694	0.0112237
A_33_P3227686	MROH5	Homo sapiens maestro heat-like repeat family member 5 (MROH5), transcript variant 1, mRNA [NM_207414]	2.90467	-1.60851	22.8352	0.0197373
A_33_P3238433	ALDH3A1	Homo sapiens aldehyde dehydrogenase 3 family, member A1 (ALDH3A1), transcript variant 1, mRNA [NM_001135168]	3.04893	-1.41513	22.0706	0.014116
A_24_P631848			4.01236	-0.428318	21.7158	0.0185708
A_21_P0009917	LOC101927842	PREDICTED: Homo sapiens uncharacterized LOC101927842 (LOC101927842), ncRNA [XR_244203]	3.31671	-1.06739	20.8808	0.00975641
A_24_P160202	PANX2	Homo sapiens pannexin 2 (PANX2), transcript variant 1, mRNA [NM_052839]	4.01285	-0.351542	20.5974	0.0335532
A_24_P161144	ZNF843	Homo sapiens zinc finger protein 843 (ZNF843), mRNA [NM_001136509]	3.63354	-0.696501	20.1128	0.0183146
A_33_P3260175			3.79252	-0.52597	19.9524	0.0191909
A_33_P3264444		prefoldin subunit 6 [Source:HGNC Symbol;Acc:HGNC:4926] [ENST00000482292]	2.97624	-1.32988	19.7821	0.0157073
A_21_P0010868	XLOC_l2_001945	BROAD Institute lincRNA (XLOC_l2_001945), lincRNA [TCONS_l2_00003528]	2.62706	-1.67345	19.7053	0.00565748
A_33_P3341686	XIST	Homo sapiens X inactive specific transcript (non-protein coding) (XIST), long non-coding RNA [NR_001564]	2.83483	-1.45875	19.6108	0.0434003
A_33_P3260066	BEAN1	Homo sapiens brain expressed, associated with NEDD4, 1 (BEAN1), transcript variant 1, mRNA [NM_001178020]	3.49853	-0.791575	19.5637	0.0186903
A_33_P3327687	LOC727993	PREDICTED: Homo sapiens uncharacterized LOC727993 (RP4-684O24.5), misc_RNA [XR_244229]	3.6752	-0.60998	19.497	0.0176153
A_33_P3338793	KCNC3	Homo sapiens potassium channel, voltage gated Shaw related subfamily C, member 3 (KCNC3), mRNA [NM_004977]	3.59785	-0.668319	19.2418	0.0219854
A_33_P3421827	HBZ	Homo sapiens hemoglobin, zeta (HBZ), mRNA [NM_005332]	3.62761	-0.603495	18.7797	0.0215517
A_24_P419028	MOP-1	Homo sapiens mRNA for MOP-1, complete cds. [AB014771]	3.1071	-1.12267	18.7624	0.0107821
A_33_P3289391			3.44435	-0.71884	17.9161	0.0241098
A_33_P3398719		GB	3.2404	-0.916682	17.8405	0.0121127
A_23_P357374	PTH2	Homo sapiens parathyroid hormone 2 (PTH2), mRNA [NM_178449]	3.20209	-0.949576	17.7736	0.0165038
A_33_P3374253			3.8959	-0.252184	17.7295	0.0278706
A_21_P0009166			3.00143	-1.11975	17.402	0.0118956
A_33_P3255131	KCTD19	Homo sapiens potassium channel tetramerization domain containing 19 (KCTD19), mRNA [NM_001100915]	3.13721	-0.951532	17.015	0.0346436
A_23_P164927	SYNGR4	Homo sapiens synaptogyrin 4 (SYNGR4), mRNA [NM_012451]	2.82596	-1.24838	16.8461	0.0146668
A_33_P3369393	NCF1	Homo sapiens neutrophil cytosolic factor 1 (NCF1), mRNA [NM_000265]	3.42994	-0.590188	16.2248	0.040864
A_33_P3411313		family with sequence similarity 218, member B, pseudogene [Source:HGNC Symbol;Acc:HGNC:43779] [ENST00000408897]	3.28432	-0.708371	15.9191	0.0149842
A_33_P3409062	TYROBP	Homo sapiens TYRO protein tyrosine kinase binding protein (TYROBP), transcript variant 1, mRNA [NM_003332]	3.27192	-0.711725	15.8197	0.0197297
A_23_P26468	RHBDL1	Homo sapiens rhomboid, veinlet-like 1 (Drosophila) (RHBDL1), transcript variant 1, mRNA [NM_001278720]	3.12326	-0.852434	15.7327	0.011299
A_23_P68511	ANGPT4	Homo sapiens angiopoietin 4 (ANGPT4), mRNA [NM_015985]	3.07957	-0.882036	15.5798	0.016869
A_21_P0008707	PWRN2	Homo sapiens Prader-Willi region non-protein coding RNA 2 (PWRN2), long non-coding RNA [NR_026647]	3.20152	-0.750162	15.473	0.0265457
A_24_P247273	PRR33	proline rich 33 [Source:HGNC Symbol;Acc:HGNC:35118] [ENST00000391480]	3.74496	-0.19874	15.3876	0.0307941
A_21_P0008727			3.31453	-0.623684	15.3293	0.0156633
A_33_P3279620		Homo sapiens cDNA FLJ37513 fis, clone BRCAN2000620. [AK094832]	3.63728	-0.284823	15.1591	0.0295334
A_23_P170649	SBSPON	Homo sapiens somatomedin B and thrombospondin, type 1 domain containing (SBSPON), mRNA [NM_153225]	0.25579	-3.65434	15.0337	0.00550844
A_33_P3397150	PRR36	Homo sapiens proline rich 36 (PRR36), transcript variant 1, mRNA [NM_001190467]	3.24123	-0.653779	14.877	0.0284516
A_21_P0011802	MSH6	mutS homolog 6 [Source:HGNC Symbol;Acc:HGNC:7329] [ENST00000454137]	3.54753	-0.344002	14.8412	0.0280096
A_21_P0001250	lnc-SAMD11-2	LNCipedia lincRNA (lnc-SAMD11-2), lincRNA [lnc-SAMD11-2:1]	2.70813	-1.17182	14.7224	0.0120082
A_24_P297537	MAMSTR	Homo sapiens MEF2 activating motif and SAP domain containing transcriptional regulator (MAMSTR), transcript variant 2, mRNA [NM_182574]	3.34469	-0.518549	14.553	0.022512
A_33_P3360886		GRP33_ARTSA (P13230) Glycine-rich protein GRP33, partial (8%) [THC2642603]	3.13308	-0.723977	14.4907	0.0152829
A_21_P0013961		Homo sapiens cDNA FLJ46332 fis, clone TESTI4045470. [AK128835]	3.23301	-0.565182	13.9114	0.0361301
A_33_P3242355		Homo sapiens cDNA clone IMAGE:5200632, partial cds. [BC027847]	3.70325	-0.0744299	13.715	0.0324442
A_33_P3327663	SUSD4	sushi domain containing 4 [Source:HGNC Symbol;Acc:HGNC:25470] [ENST00000342943]	2.68182	-1.09496	13.7065	0.0163252
A_33_P3315268	KRT78	Homo sapiens keratin 78, type II (KRT78), transcript variant 1, mRNA [NM_173352]	3.07758	-0.698958	13.7041	0.0214774
A_23_P88880	ZNF423	Homo sapiens zinc finger protein 423 (ZNF423), transcript variant 1, mRNA [NM_015069]	3.00965	-0.740785	13.4584	0.00597619
A_23_P435444	PCDHGA7	Homo sapiens protocadherin gamma subfamily A, 7 (PCDHGA7), transcript variant 2, mRNA [NM_032087]	3.27026	-0.470012	13.3639	0.0188511
A_24_P213643	TSPAN10	Homo sapiens tetraspanin 10 (TSPAN10), transcript variant 2, mRNA [NM_031945]	3.569	-0.162182	13.28	0.0297378
A_33_P3250148	SP8	Homo sapiens Sp8 transcription factor (SP8), transcript variant 2, mRNA [NM_198956]	3.30414	-0.376024	12.8186	0.0210121
A_32_P219148	lnc-LONRF1-2	Homo sapiens cDNA clone IMAGE:5199989. [BC030211]	2.79254	-0.88451	12.7909	0.0306546
A_21_P0013373	LOC101927769	Homo sapiens uncharacterized LOC101927769 (LOC101927769), long non-coding RNA [NR_110117]	2.10482	-1.56898	12.7622	0.0258237
A_19_P00319633	LOC100294145	Homo sapiens uncharacterized LOC100294145 (LOC100294145), transcript variant 2, long non-coding RNA [NR_037178]	3.42164	-0.238738	12.644	0.025541
A_21_P0005262	lnc-LRGUK-1	LNCipedia lincRNA (lnc-LRGUK-1), lincRNA [lnc-LRGUK-1:1]	3.44342	-0.200928	12.5043	0.027356
A_33_P3396746	KIF26B	kinesin family member 26B [Source:HGNC Symbol;Acc:HGNC:25484] [ENST00000479506]	2.77526	-0.864012	12.4604	0.00935299
A_24_P368943	EVX1	Homo sapiens even-skipped homeobox 1 (EVX1), mRNA [NM_001989]	2.23423	-1.4038	12.4496	0.00559239
A_23_P142031	SBK2	Homo sapiens SH3 domain binding kinase family, member 2 (SBK2), mRNA [NM_001101401]	3.04616	-0.569544	12.2585	0.0146733
A_21_P0000860	LOC100507346	Homo sapiens uncharacterized LOC100507346 (LOC100507346), long non-coding RNA [NR_038982]	1.59892	-2.01574	12.2496	0.00798846
A_33_P3299130			3.30686	-0.298171	12.1681	0.0248234
A_21_P0012887		Homo sapiens programmed cell death 6 pseudogene, mRNA (cDNA clone IMAGE:2901119), with apparent retained intron. [BC020552]	3.53119	-0.0725877	12.1575	0.0322262
A_32_P175349	LOC100996291	Homo sapiens uncharacterized LOC100996291 (LOC100996291), long non-coding RNA [NR_073178]	2.88885	-0.712181	12.1344	0.0216563
A_33_P3384710	FAM222B	Homo sapiens family with sequence similarity 222, member B (FAM222B), transcript variant 3, mRNA [NM_001288631]	3.65831	0.0641176	12.077	0.0433229
A_21_P0011469	LOC390705	Homo sapiens protein phosphatase 2, regulatory subunit B'', beta pseudogene (LOC390705), non-coding RNA [NR_033866]	2.73358	-0.843234	11.9324	0.0244143
A_21_P0005147	lnc-FAM120B-3	LNCipedia lincRNA (lnc-FAM120B-3), lincRNA [lnc-FAM120B-3:1]	2.83828	-0.737826	11.9265	0.0195164
A_24_P256155	NKX1-2	Homo sapiens NK1 homeobox 2 (NKX1-2), mRNA [NM_001146340]	3.31019	-0.24914	11.7887	0.0313778
A_24_P28811	CYP4F62P	Homo sapiens cytochrome P450, family 4, subfamily F, polypeptide 62, pseudogene (CYP4F62P), non-coding RNA [NR_103761]	2.62441	-0.934667	11.7866	0.0203707
A_24_P101651	CSAG4	Homo sapiens CSAG family, member 4 (pseudogene) (CSAG4), non-coding RNA [NR_073432]	2.4365	-1.11084	11.6911	0.0166497
A_21_P0001404	lnc-CFH-1	LNCipedia lincRNA (lnc-CFH-1), lincRNA [lnc-CFH-1:1]	2.97694	-0.551231	11.5368	0.0134373
A_24_P161581	SHISA7	Homo sapiens shisa family member 7 (SHISA7), mRNA [NM_001145176]	2.86741	-0.660039	11.531	0.018764
A_23_P256470	NPY	Homo sapiens neuropeptide Y (NPY), mRNA [NM_000905]	2.28068	-1.23347	11.4252	0.00675458
A_19_P00802872	XIST	Homo sapiens X inactive specific transcript (non-protein coding) (XIST), long non-coding RNA [NR_001564]	2.66816	-0.811851	11.158	0.0249984
A_33_P3288649	HOXA10	Homo sapiens homeobox A10 (HOXA10), transcript variant 1, mRNA [NM_018951]	2.59244	-0.884037	11.1307	0.0195651
A_32_P86180	LINC00577	Homo sapiens long intergenic non-protein coding RNA 577 (LINC00577), long non-coding RNA [NR_046407]	3.25741	-0.210358	11.0637	0.0242444
A_23_P111657	SHH	Homo sapiens sonic hedgehog (SHH), mRNA [NM_000193]	2.86577	-0.596297	11.0201	0.0186678
A_33_P3263284	LOC100130238	Homo sapiens uncharacterized LOC100130238 (LOC100130238), long non-coding RNA [NR_024563]	3.01671	-0.444929	11.0169	0.0349001
A_33_P3274134	TMEM151B	Homo sapiens transmembrane protein 151B (TMEM151B), mRNA [NM_001137560]	3.16104	-0.290208	10.9378	0.0248234
A_33_P3247534	LOC389834	Homo sapiens ankyrin repeat domain 57 pseudogene (LOC389834), non-coding RNA [NR_027420]	2.95989	-0.489439	10.9232	0.0218022
A_33_P3374035	PDXK	Homo sapiens cDNA FLJ37311 fis, clone BRAMY2016771. [AK094630]	2.86961	-0.578477	10.9139	0.00819279
A_19_P00317597		Homo sapiens cDNA, FLJ99758. [AK309717]	3.0425	-0.402415	10.8899	0.0211822
A_19_P00319151	XIST	Homo sapiens X inactive specific transcript (non-protein coding) (XIST), long non-coding RNA [NR_001564]	2.71139	-0.729252	10.8577	0.0307951
A_21_P0008846			1.79833	-1.63282	10.7864	0.010761
A_21_P0009830	lnc-CSRP2BP-1	LNCipedia lincRNA (lnc-CSRP2BP-1), lincRNA [lnc-CSRP2BP-1:1]	2.61525	-0.811952	10.757	0.0136873
A_33_P3407601		Q39AC8_BURS3 (Q39AC8) Cytochrome B561, partial (9%) [THC2753069]	2.25856	-1.15386	10.6473	0.0208335
A_33_P3337742			2.32111	-1.07897	10.5566	0.0132146
A_33_P3232038	RBAK-RBAKDN	Homo sapiens RBAK-RBAKDN readthrough (RBAK-RBAKDN), mRNA [NM_001204513]	2.88314	-0.50505	10.47	0.0246743
A_33_P3227703			2.46126	-0.908638	10.3381	0.0207971
A_33_P3331882	CRTC1	Homo sapiens CREB regulated transcription coactivator 1 (CRTC1), transcript variant 3, mRNA [NM_001098482]	3.05302	-0.310274	10.2909	0.0240805
A_33_P3881262	CSF3R	Homo sapiens colony stimulating factor 3 receptor (granulocyte) (CSF3R), transcript variant 3, mRNA [NM_156039]	3.00952	-0.349617	10.2612	0.0254867
A_19_P00805950	LOC101928673	Homo sapiens uncharacterized LOC101928673 (LOC101928673), long non-coding RNA [NR_125960]	2.65344	-0.690391	10.153	0.0207464
A_24_P382579	OXT	Homo sapiens oxytocin/neurophysin I prepropeptide (OXT), mRNA [NM_000915]	2.68658	-0.646855	10.0801	0.0213402
A_21_P0003319	LOC100505685	PREDICTED: Homo sapiens uncharacterized LOC100505685 (LOC100505685), transcript variant X1, ncRNA [XR_171473]	2.54278	-0.788376	10.0642	0.0300362
A_24_P48723	PTGIS	Homo sapiens prostaglandin I2 (prostacyclin) synthase (PTGIS), mRNA [NM_000961]	1.07774	-2.24164	9.98235	0.0315745
A_24_P280497	FBRSL1	Homo sapiens fibrosin-like 1 (FBRSL1), mRNA [NM_001142641]	1.94566	-1.3382	9.73957	0.0122967
A_21_P0009392	lnc-RGS9-1	LNCipedia lincRNA (lnc-RGS9-1), lincRNA [lnc-RGS9-1:2]	2.91984	-0.356975	9.69216	0.0313654
A_24_P100190		long intergenic non-protein coding RNA 315 [Source:HGNC Symbol;Acc:HGNC:16621] [ENST00000441947]	2.79858	-0.471314	9.64574	0.0190889
A_21_P0007584	lnc-ZDHHC17-6	LNCipedia lincRNA (lnc-ZDHHC17-6), lincRNA [lnc-ZDHHC17-6:1]	2.67928	-0.57811	9.56252	0.00837614
A_21_P0005002	lnc-CCDC90A-5	LNCipedia lincRNA (lnc-CCDC90A-5), lincRNA [lnc-CCDC90A-5:1]	2.96263	-0.294272	9.55929	0.0286716
A_21_P0014558	LINC00644	Homo sapiens long intergenic non-protein coding RNA 644 (LINC00644), long non-coding RNA [NR_104063]	2.48225	-0.768401	9.51796	0.0174541
A_33_P3322859	HES6	Homo sapiens hes family bHLH transcription factor 6 (HES6), transcript variant 1, mRNA [NM_018645]	2.80583	-0.427169	9.40217	0.0167905
A_24_P15640		Homo sapiens chromosome 19 open reading frame 31, mRNA (cDNA clone MGC:168625 IMAGE:9021002), complete cds. [BC137009]	2.80591	-0.420468	9.35914	0.0273599
A_24_P355145	DNAJC5B	Homo sapiens DnaJ (Hsp40) homolog, subfamily C, member 5 beta (DNAJC5B), mRNA [NM_033105]	2.11927	-1.10468	9.34338	0.0098167
A_23_P317244	SPACA3	Homo sapiens sperm acrosome associated 3 (SPACA3), mRNA [NM_173847]	2.29281	-0.921315	9.27998	0.0201909
A_33_P3283669	ATP1A3	Homo sapiens ATPase, Na+/K+ transporting, alpha 3 polypeptide (ATP1A3), transcript variant 3, mRNA [NM_001256214]	1.9456	-1.26705	9.27051	0.00667991
A_33_P3370424	NOTCH1	Homo sapiens notch 1 (NOTCH1), mRNA [NM_017617]	3.08665	-0.125911	9.26994	0.0362799
A_21_P0008647	LOC145837	Homo sapiens uncharacterized LOC145837 (LOC145837), long non-coding RNA [NR_026979]	0.562544	-2.6484	9.25959	0.00506714
A_33_P3368560	AHSA2	AHA1, activator of heat shock 90kDa protein ATPase homolog 2 (yeast) [Source:HGNC Symbol;Acc:HGNC:20437] [ENST00000394457]	2.05896	-1.13876	9.17511	0.0059606
A_33_P3419481		G protein pathway suppressor 2 pseudogene 2 [Source:HGNC Symbol;Acc:HGNC:49623] [ENST00000430745]	2.93697	-0.258181	9.15873	0.0273147
A_21_P0006019	LOC101927358	Homo sapiens uncharacterized LOC101927358 (LOC101927358), long non-coding RNA [NR_121182]	1.81664	-1.37287	9.123	0.0186617
A_33_P3220853	XLOC_l2_007738	BROAD Institute lincRNA (XLOC_l2_007738), lincRNA [TCONS_l2_00014219]	2.74377	-0.4337	9.04717	0.0274642
A_21_P0003162	lnc-RABL3-1	LNCipedia lincRNA (lnc-RABL3-1), lincRNA [lnc-RABL3-1:1]	2.18666	-0.972595	8.93366	0.00912455
A_24_P212819		Homo sapiens cDNA FLJ25155 fis, clone CBR07976. [AK057884]	2.35535	-0.801393	8.91815	0.0127544
A_33_P3369790	GGN	Homo sapiens gametogenetin (GGN), mRNA [NM_152657]	2.70212	-0.438898	8.82149	0.0150145
A_33_P3310976	lnc-CDH4-1	LNCipedia lincRNA (lnc-CDH4-1), lincRNA [lnc-CDH4-1:1]	2.42084	-0.713363	8.77987	0.0169416
A_32_P123255	SOWAHD	Homo sapiens sosondowah ankyrin repeat domain family member D (SOWAHD), mRNA [NM_001105576]	3.01369	-0.110798	8.72098	0.0398209
A_24_P58331	DCAKD	Homo sapiens dephospho-CoA kinase domain containing (DCAKD), transcript variant 1, mRNA [NM_024819]	2.93529	-0.185378	8.69789	0.0254951
A_33_P3344574	SFTPA2	Homo sapiens surfactant protein A2 (SFTPA2), mRNA [NM_001098668]	2.27739	-0.834637	8.64599	0.0210318
A_23_P131676	ACKR3	Homo sapiens atypical chemokine receptor 3 (ACKR3), mRNA [NM_020311]	0.7541	-2.33867	8.53133	0.00662355
A_33_P3277805			2.3272	-0.760064	8.49881	0.0368079
A_21_P0003753	lnc-EIF4E-1	LNCipedia lincRNA (lnc-EIF4E-1), lincRNA [lnc-EIF4E-1:1]	2.6064	-0.476408	8.47261	0.0195315
A_19_P00318741	LINC01121	long intergenic non-protein coding RNA 1121 [Source:HGNC Symbol;Acc:HGNC:49266] [ENST00000430650]	2.37788	-0.701269	8.45116	0.0242841
A_33_P3216242	lnc-CHADL-3	LNCipedia lincRNA (lnc-CHADL-3), lincRNA [lnc-CHADL-3:1]	2.67449	-0.400881	8.42909	0.0175446
A_33_P3211078	HMGA2	Homo sapiens high mobility group AT-hook 2 (HMGA2), transcript variant 3, mRNA [NM_001300918]	2.62646	-0.440906	8.38241	0.0468647
A_19_P00315593			2.54908	-0.514778	8.36205	0.0117137
A_33_P3318444	RNF222	Homo sapiens ring finger protein 222 (RNF222), mRNA [NM_001146684]	1.79551	-1.26768	8.35818	0.00526286
A_23_P253451	SLC7A14	Homo sapiens solute carrier family 7, member 14 (SLC7A14), mRNA [NM_020949]	1.46791	-1.58646	8.30729	0.0112141
A_19_P00315459	LINC00894	Homo sapiens clone 161455-2-3 B cell expressed mRNA from chromosome X. [U66048]	2.58728	-0.466543	8.30412	0.0296944
A_23_P101480	MAST1	Homo sapiens microtubule associated serine/threonine kinase 1 (MAST1), mRNA [NM_014975]	1.56562	-1.48442	8.28239	0.00598032
A_32_P216602	lnc-NAV1-3	DB229023 TRACH3 Homo sapiens cDNA clone TRACH3022015 5', mRNA sequence [DB229023]	2.62004	-0.425558	8.2569	0.0185741
A_33_P3396459	POLR2H	Homo sapiens polymerase (RNA) II (DNA directed) polypeptide H (POLR2H), transcript variant 5, mRNA [NM_001278714]	2.29174	-0.753037	8.25218	0.0186617
A_33_P3268910	SPRY1	Homo sapiens sprouty homolog 1, antagonist of FGF signaling (Drosophila) (SPRY1), transcript variant 1, mRNA [NM_001258038]	2.69286	-0.349858	8.24043	0.0287345
A_33_P3406828	MAFIP	Homo sapiens MAFF interacting protein (pseudogene) (MAFIP), transcript variant 1, non-coding RNA [NR_046439]	2.28576	-0.756694	8.2389	0.014735
A_21_P0007508	lnc-C12orf49-1	LNCipedia lincRNA (lnc-C12orf49-1), lincRNA [lnc-C12orf49-1:1]	2.12625	-0.912767	8.21932	0.0106574
A_21_P0013668	SPATA31C2	Homo sapiens SPATA31 subfamily C, member 2 (SPATA31C2), mRNA [NM_001166137]	1.03614	-1.9977	8.18982	0.00423827
A_21_P0002073		DB092709 TESTI4 Homo sapiens cDNA clone TESTI4042421 5', mRNA sequence [DB092709]	1.39201	-1.62915	8.11818	0.0277171
A_21_P0006538	XIST	Homo sapiens X inactive specific transcript (non-protein coding) (XIST), long non-coding RNA [NR_001564]	1.944	-1.06897	8.07226	0.0330372
A_33_P3377380	lnc-PABPC4-2	Q5TGA2_HUMAN (Q5TGA2) Peptidylprolyl isomerase E (Cyclophilin E), partial (29%) [THC2586785]	3.02209	0.0251813	7.98288	0.0440719
A_33_P3387756	LKAAEAR1	Homo sapiens LKAAEAR motif containing 1 (LKAAEAR1), mRNA [NM_001007125]	2.61123	-0.373721	7.91696	0.0255064
A_23_P208482	CLEC4M	Homo sapiens C-type lectin domain family 4, member M (CLEC4M), transcript variant 2, mRNA [NM_001144904]	2.71609	-0.259247	7.8644	0.0298241
A_33_P3620488	CATSPERG	Homo sapiens catsper channel auxiliary subunit gamma (CATSPERG), mRNA [NM_021185]	2.53809	-0.435328	7.85395	0.012388
A_23_P111194	SPDEF	Homo sapiens SAM pointed domain containing ETS transcription factor (SPDEF), transcript variant 1, mRNA [NM_012391]	2.3486	-0.622878	7.84341	0.0424441
A_33_P3223592	APOE	Homo sapiens apolipoprotein E (APOE), transcript variant 1, mRNA [NM_001302688]	1.78179	-1.18684	7.82792	0.0115977
A_33_P3393806	ATP13A2	ATPase type 13A2 [Source:HGNC Symbol;Acc:HGNC:30213] [ENST00000617114]	2.88298	-0.0855409	7.82734	0.0482122
A_33_P3251901	APBB2	Homo sapiens amyloid beta (A4) precursor protein-binding, family B, member 2 (APBB2), transcript variant 1, mRNA [NM_004307]	2.49399	-0.469566	7.80043	0.0315226
A_23_P78944	AMH	Homo sapiens anti-Mullerian hormone (AMH), mRNA [NM_000479]	2.43516	-0.526346	7.78936	0.0226092
A_33_P3380783	LOC100128184	Homo sapiens cDNA FLJ46151 fis, clone TESTI4000957. [AK128032]	2.20346	-0.75257	7.75984	0.00903579
A_19_P00315941	LINC00969	Homo sapiens long intergenic non-protein coding RNA 969 (LINC00969), long non-coding RNA [NR_122105]	2.6674	-0.286368	7.74772	0.0382245
A_33_P3382944	YJEFN3	Homo sapiens YjeF N-terminal domain containing 3 (YJEFN3), transcript variant 1, mRNA [NM_198537]	2.8198	-0.132755	7.7412	0.0408292
A_33_P3218960	CACNA1H	Homo sapiens calcium channel, voltage-dependent, T type, alpha 1H subunit (CACNA1H), transcript variant 1, mRNA [NM_021098]	1.61476	-1.33772	7.7408	0.00537797
A_23_P50799	OR10H2	Homo sapiens olfactory receptor, family 10, subfamily H, member 2 (OR10H2), mRNA [NM_013939]	2.40485	-0.541059	7.70558	0.0208058
A_19_P00327126	GALNT9	Homo sapiens polypeptide N-acetylgalactosaminyltransferase 9 (GALNT9), transcript variant A, mRNA [NM_001122636]	2.50719	-0.427096	7.64378	0.0306581
A_33_P3419970	NPB	Homo sapiens neuropeptide B (NPB), mRNA [NM_148896]	2.51136	-0.419345	7.62481	0.0386652
ERCC-00130_136			2.38602	-0.540323	7.60179	0.00964737
A_21_P0009526	lnc-PIEZO2-4	LNCipedia lincRNA (lnc-PIEZO2-4), lincRNA [lnc-PIEZO2-4:1]	2.04305	-0.881212	7.59086	0.0184925
A_23_P136413	MMP17	Homo sapiens matrix metallopeptidase 17 (membrane-inserted) (MMP17), mRNA [NM_016155]	2.72383	-0.19784	7.57723	0.0278629
A_23_P157879	FCN1	Homo sapiens ficolin (collagen/fibrinogen domain containing) 1 (FCN1), mRNA [NM_002003]	2.28099	-0.620993	7.47453	0.0373371
A_33_P3407105	YTHDF1	Homo sapiens YTH N(6)-methyladenosine RNA binding protein 1 (YTHDF1), mRNA [NM_017798]	2.66806	-0.231642	7.46271	0.0286547
A_33_P3383606	KCP	Homo sapiens kielin/chordin-like protein (KCP), transcript variant 1, mRNA [NM_001135914]	2.68814	-0.173148	7.26664	0.0277674
A_21_P0011406		Gene marker which use for analyse sensitivity to treatment cancer with anti-tumor agent combined with radiotheraphy. [DJ031154]	1.84089	-1.01945	7.26186	0.00849501
A_21_P0011589	ZNF385C	Homo sapiens zinc finger protein 385C (ZNF385C), mRNA [NM_001242704]	2.2969	-0.561256	7.25086	0.0209811
A_21_P0013142	ERVH-3	Homo sapiens, clone IMAGE:4132557, mRNA. [BC021996]	2.13918	-0.718687	7.24942	0.00922661
A_19_P00320611	LOC101927151	PREDICTED: Homo sapiens uncharacterized LOC101927151 (LOC101927151), transcript variant X2, ncRNA [XR_424964]	2.26261	-0.586396	7.20504	0.0128217
A_33_P3229452	FLJ44477	Homo sapiens cDNA FLJ44477 fis, clone UTERU2031703. [AK126441]	2.69773	-0.127726	7.08836	0.0266817
A_21_P0011573			2.153	-0.666826	7.06076	0.010628
A_33_P3252322	LOC729162		0.567261	-2.24624	7.02989	0.0365038
A_32_P138628	LOC284933	Homo sapiens uncharacterized LOC284933 (LOC284933), long non-coding RNA [NR_038917]	2.11893	-0.690546	7.01032	0.018493
A_21_P0000277	SNORD37	Homo sapiens small nucleolar RNA, C/D box 37 (SNORD37), small nucleolar RNA [NR_002602]	0.883794	-1.92236	6.99418	0.00507855
A_23_P311780	LYPD4	Homo sapiens LY6/PLAUR domain containing 4 (LYPD4), transcript variant 1, mRNA [NM_173506]	1.82359	-0.978825	6.97609	0.00506714
A_33_P3229472	KRTAP5-10	Homo sapiens keratin associated protein 5-10 (KRTAP5-10), mRNA [NM_001012710]	2.40171	-0.395546	6.95118	0.0177231
A_21_P0011912	XLOC_l2_007986	BROAD Institute lincRNA (XLOC_l2_007986), lincRNA [TCONS_l2_00014537]	1.46334	-1.33217	6.94274	0.00525969
A_33_P3251492	LOC100133669	Homo sapiens uncharacterized LOC100133669 (LOC100133669), long non-coding RNA [NR_026913]	1.15195	-1.64321	6.94109	0.0046209
A_21_P0001847	lnc-EFR3B-3	LNCipedia lincRNA (lnc-EFR3B-3), lincRNA [lnc-EFR3B-3:1]	0.973429	-1.81837	6.92493	0.0046209
A_33_P3394599	HMG20B	Homo sapiens high mobility group 20B (HMG20B), mRNA [NM_006339]	2.7279	-0.0605617	6.90893	0.0464881
A_33_P3384287	PALM	Homo sapiens paralemmin (PALM), transcript variant 1, mRNA [NM_002579]	0.933893	-1.84445	6.86066	0.00501044
A_23_P29079	PFKL	Homo sapiens phosphofructokinase, liver (PFKL), transcript variant 1, mRNA [NM_001002021]	2.53466	-0.241374	6.84966	0.0358029
A_21_P0003167	lnc-TPRA1-2	LNCipedia lincRNA (lnc-TPRA1-2), lincRNA [lnc-TPRA1-2:3]	2.11296	-0.662316	6.84608	0.0251497
A_23_P211345	TBX1	Homo sapiens T-box 1 (TBX1), transcript variant C, mRNA [NM_080647]	2.48015	-0.290253	6.82298	0.0195165
A_19_P00315541	LINC00458	Homo sapiens long intergenic non-protein coding RNA 458 (LINC00458), transcript variant 2, long non-coding RNA [NR_108063]	0.970826	-1.79214	6.78792	0.00573762
A_33_P3211679	TSPAN11	Homo sapiens tetraspanin 11 (TSPAN11), mRNA [NM_001080509]	2.1816	-0.579434	6.77882	0.0157661
A_33_P3379606	RGS7BP	Homo sapiens regulator of G-protein signaling 7 binding protein (RGS7BP), transcript variant 1, mRNA [NM_001029875]	0.133629	-2.61239	6.70863	0.00622534
A_21_P0005570	lnc-ZKSCAN1-1	LNCipedia lincRNA (lnc-ZKSCAN1-1), lincRNA [lnc-ZKSCAN1-1:4]	2.47786	-0.266164	6.69935	0.0210338
A_21_P0012389	XLOC_l2_009867	BROAD Institute lincRNA (XLOC_l2_009867), lincRNA [TCONS_l2_00018819]	2.23108	-0.512447	6.69705	0.022873
A_21_P0000033	ANKRD66	Homo sapiens ankyrin repeat domain 66 (ANKRD66), mRNA [NM_001162435]	1.96201	-0.781121	6.69522	0.0126091
A_23_P155786	SULT1E1	Homo sapiens sulfotransferase family 1E, estrogen-preferring, member 1 (SULT1E1), mRNA [NM_005420]	1.04665	-1.69444	6.68579	0.00510792
A_33_P3268035	LYZL1	Homo sapiens lysozyme-like 1 (LYZL1), mRNA [NM_032517]	1.18844	-1.54943	6.67081	0.00550844
A_33_P3302210	LOC100129129	PREDICTED: Homo sapiens uncharacterized LOC100129129 (LOC100129129), misc_RNA [XR_113108]	2.30976	-0.42769	6.6689	0.0165536
A_32_P70158	LILRB3	Homo sapiens leukocyte immunoglobulin-like receptor, subfamily B (with TM and ITIM domains), member 3 (LILRB3), transcript variant 2, mRNA [NM_006864]	1.80907	-0.92446	6.65079	0.00597761
A_33_P3542911	SNAR-C4	602076150F1 NIH_MGC_62 Homo sapiens cDNA clone IMAGE:4243164 5', mRNA sequence [BF570948]	1.96521	-0.760062	6.61285	0.041222
A_33_P3230037		Homo sapiens FKSG58 (FKSG58) mRNA, complete cds. [AF336885]	2.17018	-0.540321	6.54548	0.0205895
A_33_P3319463	NCOA4	Homo sapiens nuclear receptor coactivator 4 (NCOA4), transcript variant 2, mRNA [NM_001145261]	2.10036	-0.589232	6.45131	0.013347
A_24_P215804	CKLF	Homo sapiens chemokine-like factor (CKLF), transcript variant 1, mRNA [NM_016951]	0.164981	-2.52457	6.45114	0.0149627
A_19_P00800638	LINC01088	Homo sapiens long intergenic non-protein coding RNA 1088 (LINC01088), long non-coding RNA [NR_038342]	1.19808	-1.48976	6.44347	0.0277896
A_24_P238250	LGALS7	Homo sapiens lectin, galactoside-binding, soluble, 7 (LGALS7), mRNA [NM_002307]	1.92249	-0.763579	6.43556	0.0387144
A_33_P3858476	LINC01122	Homo sapiens long intergenic non-protein coding RNA 1122 (LINC01122), long non-coding RNA [NR_033873]	0.335014	-2.33891	6.38164	0.00423827
A_24_P272917	USP17L25	Homo sapiens ubiquitin specific peptidase 17-like family member 25 (USP17L25), mRNA [NM_001242326]	1.57343	-1.09784	6.36992	0.00884564
A_33_P3222769	PRR25	Homo sapiens proline rich 25 (PRR25), mRNA [NM_001013638]	2.54594	-0.122212	6.35614	0.0365262
A_19_P00318813	LOC101928738		2.44963	-0.212104	6.32792	0.0305239
A_32_P89827	TPTE2P6	Homo sapiens transmembrane phosphoinositide 3-phosphatase and tensin homolog 2 pseudogene 6 (TPTE2P6), non-coding RNA [NR_002815]	0.697558	-1.96326	6.32393	0.00156899
A_33_P3421108		PREDICTED: Homo sapiens ADP-ribosylation factor-like 13A (ARL13A), transcript variant X2, mRNA [XM_006724649]	2.02826	-0.626862	6.29902	0.0333555
A_21_P0000139	DKKL1	Homo sapiens dickkopf-like 1 (DKKL1), transcript variant 1, mRNA [NM_014419]	2.28504	-0.369655	6.29715	0.0299848
A_23_P354217	TMEM151A	Homo sapiens transmembrane protein 151A (TMEM151A), mRNA [NM_153266]	1.72818	-0.91527	6.24824	0.00573762
A_33_P3396831	CCT3	chaperonin containing TCP1, subunit 3 (gamma) [Source:HGNC Symbol;Acc:HGNC:1616] [ENST00000368256]	1.26089	-1.38135	6.24303	0.00423827
A_21_P0014514		HNC45-1-G12.R HNC (Human Normal Cartilage) Homo sapiens cDNA, mRNA sequence [BG927974]	1.27217	-1.36882	6.23761	0.0046209
A_33_P3405189			2.26758	-0.37003	6.22301	0.0275852
A_21_P0002823	LINCR-0002	uncharacterized LincR-0002 [Source:EntrezGene;Acc:103344926] [ENST00000438488]	0.8799	-1.74687	6.17644	0.00423827
A_33_P3454679		PREDICTED: Homo sapiens glutenin, high molecular weight subunit DX5-like (LOC100996433), mRNA [XM_006710179]	2.11484	-0.510791	6.17152	0.0193516
A_33_P3400993	LOC101929689	PREDICTED: Homo sapiens uncharacterized LOC101929689 (LOC101929689), ncRNA [XR_247063]	0.0293784	-2.59374	6.16081	0.00788125
A_33_P3241489	CEBPZOS	Homo sapiens CEBPZ opposite strand (CEBPZOS), transcript variant 1, long non-coding RNA [NR_037879]	-0.419619	-3.04053	6.15137	0.00666419
A_21_P0003114	LOC102724231	long intergenic non-protein coding RNA 694 [Source:HGNC Symbol;Acc:HGNC:44570] [ENST00000416124]	1.6513	-0.962705	6.122	0.00501044
A_33_P3350748	KRT7	Homo sapiens keratin 7, type II (KRT7), mRNA [NM_005556]	-0.273898	-2.87732	6.07725	0.0046209
A_33_P3338152	HIF3A	hypoxia inducible factor 3, alpha subunit [Source:HGNC Symbol;Acc:HGNC:15825] [ENST00000475432]	1.86854	-0.734425	6.07533	0.0114915
A_33_P3215412	C2CD4C	Homo sapiens C2 calcium-dependent domain containing 4C (C2CD4C), mRNA [NM_001136263]	1.52096	-1.07129	6.03037	0.0207067
A_23_P7535	HRH2	Homo sapiens histamine receptor H2 (HRH2), transcript variant 2, mRNA [NM_022304]	0.410635	-2.17853	6.01751	0.00501044
A_33_P3237704			2.57559	-0.00796146	5.99413	0.0324881
A_24_P303874	C9orf62	Homo sapiens chromosome 9 open reading frame 62 (C9orf62), mRNA [NM_173520]	2.15622	-0.426723	5.9916	0.0125263
A_23_P144096	CISH	Homo sapiens cytokine inducible SH2-containing protein (CISH), transcript variant 2, mRNA [NM_145071]	0.386936	-2.19591	5.9912	0.00537797
A_33_P3339624	CLPSL1	Homo sapiens colipase-like 1 (CLPSL1), mRNA [NM_001010886]	0.83304	-1.74807	5.98401	0.00448496
A_21_P0011332		chondroitin sulfate proteoglycan 4 pseudogene 13 [Source:HGNC Symbol;Acc:HGNC:49195] [ENST00000567704]	2.39242	-0.185607	5.97122	0.0285409
A_21_P0012277	XLOC_l2_009448	BROAD Institute lincRNA (XLOC_l2_009448), lincRNA [TCONS_l2_00017860]	-0.0297103	-2.60597	5.9639	0.0371388
A_21_P0001793	lnc-KANSL3-1	AL557700 Homo sapiens T CELLS (JURKAT CELL LINE) Homo sapiens cDNA clone CS0DH007YI06 5-PRIME, mRNA sequence [AL557700]	1.89258	-0.682738	5.96001	0.0213873
A_21_P0005309			2.11296	-0.459114	5.94662	0.0171993
A_33_P3287661	lnc-C16orf42-2	Homo sapiens cDNA FLJ45052 fis, clone BRAWH3022542. [AK126997]	2.0396	-0.530552	5.9387	0.0467636
A_33_P3235132			2.43169	-0.134422	5.9221	0.04862
A_33_P3341882			1.54601	-1.01227	5.89004	0.00956485
A_19_P00317451	XIST	Homo sapiens X inactive specific transcript (non-protein coding) (XIST), long non-coding RNA [NR_001564]	1.04139	-1.51599	5.88636	0.00501044
A_23_P2431	C3AR1	Homo sapiens complement component 3a receptor 1 (C3AR1), mRNA [NM_004054]	1.78497	-0.767594	5.86674	0.00501044
A_21_P0003637	lnc-ALPK1-1	LNCipedia lincRNA (lnc-ALPK1-1), lincRNA [lnc-ALPK1-1:3]	1.73261	-0.819692	5.86569	0.0472772
A_33_P3260342	NFASC	Homo sapiens neurofascin (NFASC), transcript variant 1, mRNA [NM_001005388]	1.09428	-1.45742	5.86323	0.00423827
A_24_P253723	MIR22HG	Homo sapiens MIR22 host gene (non-protein coding) (MIR22HG), transcript variant 1, long non-coding RNA [NR_028502]	2.29781	-0.246523	5.8334	0.0223557
A_32_P86150	CTRB2	Homo sapiens chymotrypsinogen B2 (CTRB2), mRNA [NM_001025200]	2.44721	-0.0950746	5.82509	0.0433229
A_24_P336577	FAM212B	Homo sapiens family with sequence similarity 212, member B (FAM212B), transcript variant 1, mRNA [NM_019099]	1.33782	-1.19933	5.80442	0.00514665
A_23_P160849	FCER1G	Homo sapiens Fc fragment of IgE, high affinity I, receptor for; gamma polypeptide (FCER1G), mRNA [NM_004106]	0.748714	-1.78546	5.79246	0.0046209
A_33_P3793307	LOC339803	Homo sapiens uncharacterized LOC339803 (LOC339803), long non-coding RNA [NR_036496]	2.26941	-0.260833	5.77669	0.0297962
A_21_P0009233	lnc-PIPOX-1	LNCipedia lincRNA (lnc-PIPOX-1), lincRNA [lnc-PIPOX-1:1]	2.25896	-0.269005	5.76759	0.0276786
A_33_P3293466			2.05714	-0.469495	5.76226	0.0266596
A_21_P0000445	SNORD116-6	Homo sapiens small nucleolar RNA, C/D box 116-6 (SNORD116-6), small nucleolar RNA [NR_003321]	0.486474	-2.03613	5.74617	0.0102211
A_21_P0014860	RAET1E-AS1	Homo sapiens RAET1E antisense RNA 1 (RAET1E-AS1), transcript variant 1, long non-coding RNA [NR_045126]	1.02659	-1.48822	5.71522	0.00565748
A_23_P99063	LUM	Homo sapiens lumican (LUM), mRNA [NM_002345]	1.40891	-1.10573	5.71452	0.0186049
A_33_P3344690	PTGER4P2-CDK2AP2P2	Homo sapiens PTGER4P2-CDK2AP2P2 readthrough transcribed pseudogene (PTGER4P2-CDK2AP2P2), non-coding RNA [NR_024496]	2.26063	-0.251442	5.70439	0.0136552
A_23_P41629	ADAMTS16	Homo sapiens ADAM metallopeptidase with thrombospondin type 1 motif, 16 (ADAMTS16), mRNA [NM_139056]	1.47195	-1.03922	5.70079	0.00501044
A_33_P3272539	PLEKHG5	Homo sapiens pleckstrin homology domain containing, family G (with RhoGef domain) member 5 (PLEKHG5), transcript variant 8, mRNA [NM_001265594]	2.40875	-0.100872	5.6947	0.03701
A_23_P27306	COLEC12	Homo sapiens collectin sub-family member 12 (COLEC12), mRNA [NM_130386]	1.0599	-1.44609	5.68036	0.0340968
A_33_P3388527			1.7675	-0.737596	5.67687	0.00762164
A_21_P0007464		Metastasis-associated lung adenocarcinoma transcript 1 [Source:UniProtKB/Swiss-Prot;Acc:Q9UHZ2] [ENST00000625158]	1.39926	-1.10381	5.66889	0.00501044
A_33_P3292896	SFXN5	Homo sapiens sideroflexin 5 (SFXN5), mRNA [NM_144579]	2.40185	-0.0958821	5.64796	0.0328279
A_24_P218074	ZNF467	Homo sapiens zinc finger protein 467 (ZNF467), mRNA [NM_207336]	1.73359	-0.758696	5.62669	0.0290316
A_21_P0007502	LINC00173	Homo sapiens long intergenic non-protein coding RNA 173 (LINC00173), transcript variant 1, long non-coding RNA [NR_027345]	2.55868	0.0682536	5.61945	0.0474231
A_33_P3271126			2.29615	-0.192548	5.61273	0.0298651
A_33_P3335371	MAML3	Homo sapiens mastermind-like 3 (Drosophila) (MAML3), mRNA [NM_018717]	1.81142	-0.676252	5.60873	0.0133902
A_33_P3335682	PPP1R14A	Homo sapiens protein phosphatase 1, regulatory (inhibitor) subunit 14A (PPP1R14A), transcript variant 1, mRNA [NM_033256]	1.69765	-0.789921	5.60834	0.0106465
A_24_P195272		GB	1.57709	-0.909162	5.6032	0.00625468
A_23_P145681	ACTL6B	Homo sapiens actin-like 6B (ACTL6B), mRNA [NM_016188]	1.60127	-0.882999	5.59552	0.0159789
A_33_P3294415			1.48161	-0.997187	5.57432	0.0107866
A_33_P3365963			2.45813	-0.0196933	5.57057	0.0405999
A_21_P0007816	lnc-KCNA5-3	LNCipedia lincRNA (lnc-KCNA5-3), lincRNA [lnc-KCNA5-3:1]	1.4853	-0.987504	5.55121	0.0165583
A_33_P3621701	LOC284933	Homo sapiens cDNA clone IMAGE:4831271. [BC048428]	2.30189	-0.168354	5.54136	0.0287184
A_33_P3225378	OR10G3	Homo sapiens olfactory receptor, family 10, subfamily G, member 3 (OR10G3), mRNA [NM_001005465]	1.08863	-1.38041	5.53673	0.0146258
A_23_P216307	RUNX1T1	Homo sapiens runt-related transcription factor 1; translocated to, 1 (cyclin D-related) (RUNX1T1), transcript variant 1, mRNA [NM_004349]	0.772803	-1.69054	5.51493	0.00592073
A_24_P79070	GNG8	Homo sapiens guanine nucleotide binding protein (G protein), gamma 8 (GNG8), mRNA [NM_033258]	2.497	0.0363491	5.50465	0.0412202
A_33_P3511265	POSTN	Homo sapiens periostin, osteoblast specific factor (POSTN), transcript variant 1, mRNA [NM_006475]	0.292083	-2.16519	5.49176	0.00955552
A_33_P3285868	CYGB	Homo sapiens cytoglobin (CYGB), mRNA [NM_134268]	1.75295	-0.700758	5.47823	0.0172528
A_21_P0013641	LOC403323	PREDICTED: Homo sapiens uncharacterized protein FLJ20444 (FLJ20444), transcript variant X1, misc_RNA [XR_428481]	2.02127	-0.430587	5.4712	0.0243144
A_23_P206733	CES1	Homo sapiens carboxylesterase 1 (CES1), transcript variant 3, mRNA [NM_001266]	1.05069	-1.40078	5.46973	0.00501044
A_33_P3240497		Homo sapiens cDNA FLJ38411 fis, clone FEBRA2009352. [AK095730]	0.666207	-1.77849	5.44412	0.00501044
A_19_P00805367	lnc-BCKDHB-1	LNCipedia lincRNA (lnc-BCKDHB-1), lincRNA [lnc-BCKDHB-1:2]	1.79571	-0.647192	5.43733	0.0194772
A_21_P0013670	XLOC_l2_015295	BROAD Institute lincRNA (XLOC_l2_015295), lincRNA [TCONS_l2_00029480]	1.88117	-0.55687	5.41905	0.0130368
A_33_P3365988	TGFB2-AS1	Homo sapiens TGFB2 antisense RNA 1 (head to head) (TGFB2-AS1), long non-coding RNA [NR_046268]	0.608736	-1.82902	5.41798	0.0046209
A_33_P3402773			0.581068	-1.85369	5.40675	0.00466832
A_33_P3273459	SPATA21	spermatogenesis associated 21 [Source:HGNC Symbol;Acc:HGNC:28026] [ENST00000466212]	1.04155	-1.39264	5.40461	0.00501044
A_33_P3296567	PRRC2B	Homo sapiens proline-rich coiled-coil 2B (PRRC2B), mRNA [NM_013318]	2.05492	-0.376659	5.39484	0.0186209
A_24_P272088	SPTB	Homo sapiens spectrin, beta, erythrocytic (SPTB), transcript variant 1, mRNA [NM_001024858]	0.934452	-1.49573	5.38961	0.00738419
A_23_P142187	HIF3A	Homo sapiens hypoxia inducible factor 3, alpha subunit (HIF3A), transcript variant 2, mRNA [NM_022462]	1.78473	-0.644021	5.38428	0.0378228
A_23_P16415	LRP3	Homo sapiens low density lipoprotein receptor-related protein 3 (LRP3), mRNA [NM_002333]	2.38181	-0.0451568	5.37761	0.0408443
A_33_P3216487			2.10976	-0.314229	5.36653	0.0316786
A_33_P3399468	LOC100133182	PREDICTED: Homo sapiens uncharacterized LOC100133182 (LOC100133182), misc_RNA [XR_429801]	1.86462	-0.555114	5.35073	0.0159176
A_33_P3216448	COL11A2	Homo sapiens collagen, type XI, alpha 2 (COL11A2), transcript variant 4, mRNA [NM_001163771]	1.62747	-0.792212	5.35054	0.0162038
A_21_P0009928	lnc-STK35-2	DA407032 BRTHA3 Homo sapiens cDNA clone BRTHA3012496 5', mRNA sequence [DA407032]	0.56073	-1.85794	5.3468	0.00501044
A_33_P3398917	C15orf59	Homo sapiens chromosome 15 open reading frame 59 (C15orf59), transcript variant 1, mRNA [NM_001039614]	0.892942	-1.5179	5.31785	0.00547031
A_24_P579356	ARHGAP28	Homo sapiens Rho GTPase activating protein 28 (ARHGAP28), mRNA [NM_001010000]	0.78546	-1.62391	5.31244	0.00621274
A_33_P3368144			1.05794	-1.3498	5.30639	0.00501044
A_21_P0014489	lnc-MAT2B-3	LNCipedia lincRNA (lnc-MAT2B-3), lincRNA [lnc-MAT2B-3:8]	1.05088	-1.35443	5.29749	0.0070677
A_33_P3219870	PNPLA2	Homo sapiens patatin-like phospholipase domain containing 2 (PNPLA2), mRNA [NM_020376]	2.36261	-0.0348909	5.26891	0.0240108
A_21_P0000447	SNORD116-11	Homo sapiens small nucleolar RNA, C/D box 116-11 (SNORD116-11), small nucleolar RNA [NR_003326]	0.414472	-1.98289	5.26839	0.00724713
A_33_P3322814	NTRK3	Homo sapiens neurotrophic tyrosine kinase, receptor, type 3 (NTRK3), transcript variant 3, mRNA [NM_001007156]	1.20877	-1.18615	5.25948	0.00578742
A_23_P258381	SPSB4	splA/ryanodine receptor domain and SOCS box containing 4 [Source:HGNC Symbol;Acc:HGNC:30630] [ENST00000508126]	1.93646	-0.454348	5.2445	0.0430386
A_33_P3238777	LOC729218	Homo sapiens uncharacterized LOC729218 (LOC729218), transcript variant 1, non-coding RNA [NR_109983]	2.31809	-0.0704942	5.23642	0.0300396
A_33_P3298617	XLOC_l2_006578	BROAD Institute lincRNA (XLOC_l2_006578), lincRNA [TCONS_l2_00012276]	2.22339	-0.161557	5.22324	0.0497944
A_33_P3270623	FAM181B	Homo sapiens family with sequence similarity 181, member B (FAM181B), mRNA [NM_175885]	0.979566	-1.39922	5.201	0.00528006
A_23_P90273	CHST8	Homo sapiens carbohydrate (N-acetylgalactosamine 4-0) sulfotransferase 8 (CHST8), transcript variant 3, mRNA [NM_022467]	1.56735	-0.811259	5.20033	0.00735427
A_24_P183664	TRIL	Homo sapiens TLR4 interactor with leucine-rich repeats (TRIL), mRNA [NM_014817]	1.20639	-1.1612	5.16078	0.0256023
A_33_P3385988		tubulin tyrosine ligase-like family, member 8 [Source:HGNC Symbol;Acc:HGNC:34000] [ENST00000266182]	2.30994	-0.0537759	5.14694	0.0394237
A_21_P0002619	lnc-AC007405.7.1-2	LNCipedia lincRNA (lnc-AC007405.7.1-2), lincRNA [lnc-AC007405.7.1-2:1]	2.54316	0.182269	5.13686	0.0479081
A_21_P0013709	LINC01503	long intergenic non-protein coding RNA 1503 [Source:HGNC Symbol;Acc:HGNC:51184] [ENST00000423122]	1.89919	-0.460917	5.13408	0.0178088
A_33_P3294217	UTF1	Homo sapiens undifferentiated embryonic cell transcription factor 1 (UTF1), mRNA [NM_003577]	2.12503	-0.235072	5.13408	0.0308274
A_21_P0010928	lnc-SORCS3-7	BX095771 Soares_testis_NHT Homo sapiens cDNA clone IMAGp998E101961, mRNA sequence [BX095771]	1.2361	-1.12331	5.1316	0.00789874
A_33_P3362153	TMEM238	Homo sapiens transmembrane protein 238 (TMEM238), mRNA [NM_001190764]	1.99493	-0.363219	5.12713	0.0178352
A_24_P315500	NFYC-AS1	Homo sapiens NFYC antisense RNA 1 (NFYC-AS1), long non-coding RNA [NR_024567]	2.21627	-0.140252	5.12135	0.0363933
A_33_P3229012			0.8291	-1.52642	5.11777	0.00521423
A_24_P169073	FAM131C	Homo sapiens family with sequence similarity 131, member C (FAM131C), mRNA [NM_182623]	1.84125	-0.509825	5.10205	0.022139
A_33_P3420852	KIRREL2	Homo sapiens kin of IRRE like 2 (Drosophila) (KIRREL2), transcript variant 3, mRNA [NM_199180]	2.17205	-0.178487	5.10012	0.0359651
A_19_P00327297	lnc-CHIC1-2	LNCipedia lincRNA (lnc-CHIC1-2), lincRNA [lnc-CHIC1-2:1]	0.920491	-1.42724	5.09023	0.031758
A_33_P3388771	LOC101060810	PREDICTED: Homo sapiens zinc finger protein 492-like (LOC101060810), mRNA [XM_006710044]	1.70365	-0.643514	5.08822	0.00423827
A_21_P0011141	XLOC_l2_003705	BROAD Institute lincRNA (XLOC_l2_003705), lincRNA [TCONS_l2_00006816]	1.82271	-0.520287	5.07355	0.0174681
A_19_P00315914	lnc-C9orf50-2	LNCipedia lincRNA (lnc-C9orf50-2), lincRNA [lnc-C9orf50-2:1]	1.8079	-0.532633	5.06491	0.039248
A_33_P3402010		Homo sapiens mRNA for FLJ00035 protein, partial cds. [AK024445]	0.572968	-1.76703	5.06301	0.00517006
A_23_P58588	SLIT3	Homo sapiens slit homolog 3 (Drosophila) (SLIT3), transcript variant 2, mRNA [NM_003062]	0.519938	-1.81992	5.06253	0.00722468
A_21_P0013123		zn81a04.x5 Stratagene lung carcinoma 937218 Homo sapiens cDNA clone IMAGE:564558 3', mRNA sequence [AI732419]	1.17212	-1.16714	5.06043	0.00922313
A_24_P22939	ADAMTSL5	Homo sapiens ADAMTS-like 5 (ADAMTSL5), mRNA [NM_213604]	1.95188	-0.385746	5.05472	0.0201039
A_23_P150583	SCGB1A1	Homo sapiens secretoglobin, family 1A, member 1 (uteroglobin) (SCGB1A1), mRNA [NM_003357]	1.96823	-0.36905	5.05347	0.0202819
A_33_P3363859	LOC100130452	Homo sapiens uncharacterized LOC100130452 (LOC100130452), long non-coding RNA [NR_034036]	1.48061	-0.850745	5.03277	0.0362648
A_33_P3379526		Homo sapiens cDNA FLJ45698 fis, clone FEBRA2017811. [AK127601]	0.953874	-1.37638	5.02895	0.00547733
A_24_P295999	CD4	Homo sapiens CD4 molecule (CD4), transcript variant 1, mRNA [NM_000616]	1.97561	-0.352908	5.02288	0.0260123
A_23_P208900	SEMA6B	Homo sapiens sema domain, transmembrane domain (TM), and cytoplasmic domain, (semaphorin) 6B (SEMA6B), mRNA [NM_032108]	1.71728	-0.610441	5.02011	0.0153587
A_33_P3325634	ERICH4	Homo sapiens glutamate-rich 4 (ERICH4), mRNA [NM_001130514]	2.12053	-0.20659	5.01803	0.0297196
A_21_P0011456	PLA2G10	Homo sapiens phospholipase A2, group X (PLA2G10), mRNA [NM_003561]	1.72668	-0.599984	5.01643	0.00860461
A_33_P3255404	CLDN11	Homo sapiens claudin 11 (CLDN11), transcript variant 1, mRNA [NM_005602]	0.573489	-1.75314	5.01631	0.0451719
A_23_P85218	SOX3	Homo sapiens SRY (sex determining region Y)-box 3 (SOX3), mRNA [NM_005634]	0.938029	-1.38695	5.01058	0.0209772
A_33_P3590259	CXCL14	Homo sapiens chemokine (C-X-C motif) ligand 14 (CXCL14), mRNA [NM_004887]	1.472	-0.852522	5.00899	0.00521025
A_19_P00320966	LINC00861	long intergenic non-protein coding RNA 861 [Source:HGNC Symbol;Acc:HGNC:45133] [ENST00000518964]	2.23133	-0.0901596	4.99848	0.027052
A_24_P292470	UCP3	Homo sapiens uncoupling protein 3 (mitochondrial, proton carrier) (UCP3), transcript variant short, mRNA [NM_022803]	1.02426	-1.29668	4.99659	0.00501044
A_33_P3636315	LOC286087	Homo sapiens cDNA FLJ34356 fis, clone FEBRA2012195. [AK091675]	-0.103591	-2.42365	4.99351	0.00449792
A_21_P0009533	lnc-RP11-863N1.2.1-1	Q3C148_9EURY (Q3C148) DNA repair and recombination protein (Fragment), partial (9%) [THC2664051]	2.13306	-0.186057	4.99026	0.0249391
A_19_P00321917	TSIX	Homo sapiens TSIX transcript, XIST antisense RNA (TSIX), antisense RNA [NR_003255]	0.376027	-1.94213	4.98695	0.00501044
A_19_P00316202	lnc-TP53INP1-1	Homo sapiens hypothetical protein LOC286149, mRNA (cDNA clone IMAGE:40114544). [BC128221]	1.93633	-0.381622	4.98622	0.0223149
A_33_P3209581	IQSEC3	Homo sapiens IQ motif and Sec7 domain 3 (IQSEC3), transcript variant 1, mRNA [NM_001170738]	1.573	-0.743883	4.98255	0.00842092
A_21_P0002837	ITPR1-AS1	Homo sapiens ITPR1 antisense RNA 1 (head to head) (ITPR1-AS1), long non-coding RNA [NR_108075]	1.98224	-0.333492	4.97857	0.0197764
A_33_P3360271	EVX2	Homo sapiens even-skipped homeobox 2 (EVX2), mRNA [NM_001080458]	1.69377	-0.619878	4.9714	0.0133473
A_21_P0008666	lnc-SH3GL3-1	LNCipedia lincRNA (lnc-SH3GL3-1), lincRNA [lnc-SH3GL3-1:1]	1.62692	-0.686474	4.97052	0.00547733
A_23_P211680	MLC1	Homo sapiens megalencephalic leukoencephalopathy with subcortical cysts 1 (MLC1), transcript variant 1, mRNA [NM_015166]	1.38901	-0.924292	4.9702	0.0106495
A_19_P00800206	LOC400958	Homo sapiens uncharacterized LOC400958 (LOC400958), long non-coding RNA [NR_036586]	0.567132	-1.74277	4.95848	0.00559239
A_33_P3297562	IRX2	Homo sapiens iroquois homeobox 2 (IRX2), transcript variant 1, mRNA [NM_033267]	1.61953	-0.68813	4.95078	0.00565748
A_21_P0005398	lnc-FZD1-1	DB014480 TESOP2 Homo sapiens cDNA clone TESOP2003285 5', mRNA sequence [DB014480]	1.98777	-0.318809	4.94708	0.0260735
A_24_P135628		PREDICTED: Homo sapiens uncharacterized LOC100996760 (LOC100996760), transcript variant X1, mRNA [XM_005276385]	2.20582	-0.100178	4.94509	0.0280113
A_23_P55828	CCL25	Homo sapiens chemokine (C-C motif) ligand 25 (CCL25), transcript variant 1, mRNA [NM_005624]	1.70473	-0.599297	4.93834	0.0131801
A_23_P40192	CDH22	Homo sapiens cadherin 22, type 2 (CDH22), mRNA [NM_021248]	1.94029	-0.362793	4.93511	0.0247703
A_23_P132139	C21orf58	Homo sapiens chromosome 21 open reading frame 58 (C21orf58), transcript variant 2, mRNA [NM_001286462]	1.67695	-0.626083	4.93493	0.0262147
A_19_P00319765	LINC00870	long intergenic non-protein coding RNA 870 [Source:HGNC Symbol;Acc:HGNC:27319] [ENST00000469178]	0.0671263	-2.23268	4.92393	0.00501044
A_21_P0000576	LOC100294362	Homo sapiens uncharacterized LOC100294362 (LOC100294362), long non-coding RNA [NR_029376]	1.1604	-1.1365	4.91404	0.0225032
A_21_P0014168	JARID2-AS1	Homo sapiens JARID2 antisense RNA 1 (JARID2-AS1), long non-coding RNA [NR_120502]	1.65867	-0.636849	4.9093	0.0162821
A_33_P3274009		SLIT-ROBO Rho GTPase activating protein 2 [Source:HGNC Symbol;Acc:HGNC:19751] [ENST00000624686]	2.38433	0.0899276	4.90552	0.0446146
A_33_P3357858	ZNF815P	Homo sapiens zinc finger protein 815, pseudogene (ZNF815P), non-coding RNA [NR_023382]	0.263831	-2.02929	4.90116	0.00501044
A_33_P3342305	ABCA8	Homo sapiens ATP-binding cassette, sub-family A (ABC1), member 8 (ABCA8), transcript variant 2, mRNA [NM_007168]	0.722421	-1.57016	4.89931	0.0057053
A_33_P3221898	KRT17P5	Homo sapiens keratin 17 pseudogene 5 (KRT17P5), non-coding RNA [NR_001443]	1.81547	-0.475646	4.89435	0.0239187
A_23_P129413	DPEP3	Homo sapiens dipeptidase 3 (DPEP3), transcript variant 1, mRNA [NM_022357]	0.71431	-1.57379	4.88412	0.0235055
A_23_P42768	SRRM3	Homo sapiens serine/arginine repetitive matrix 3 (SRRM3), transcript variant 2, mRNA [NM_001110199]	1.81189	-0.475131	4.88046	0.0235087
A_24_P34611	SIX3	Homo sapiens SIX homeobox 3 (SIX3), mRNA [NM_005413]	1.60224	-0.681243	4.8685	0.00472846
A_21_P0014880			1.46179	-0.820351	4.864	0.00714655
A_23_P159191	GAST	Homo sapiens gastrin (GAST), mRNA [NM_000805]	1.01217	-1.26974	4.86324	0.0102609
A_21_P0006439	lnc-SLC25A6-1	ALU2_HUMAN (P39189) Alu subfamily SB sequence contamination warning entry, partial (11%) [THC2723724]	1.88724	-0.392924	4.85733	0.0208335
A_21_P0005307		603206582F1 NIH_MGC_97 Homo sapiens cDNA clone IMAGE:5272268 5', mRNA sequence [BI461253]	0.496508	-1.77981	4.8444	0.0121586
A_21_P0011587	ZNF385C	Homo sapiens zinc finger protein 385C (ZNF385C), mRNA [NM_001242704]	1.81042	-0.464746	4.84054	0.00734991
A_33_P3346680		GB	1.04249	-1.23242	4.83966	0.00501044
A_23_P4899	NTF4	Homo sapiens neurotrophin 4 (NTF4), mRNA [NM_006179]	1.819	-0.453506	4.83161	0.0103585
A_21_P0004541	lnc-CPEB4-1	LNCipedia lincRNA (lnc-CPEB4-1), lincRNA [lnc-CPEB4-1:2]	1.6913	-0.577921	4.82063	0.0330871
A_23_P62752	NPPB	Homo sapiens natriuretic peptide B (NPPB), mRNA [NM_002521]	0.742741	-1.52564	4.81782	0.00543828
A_23_P130376	PIEZO2	Homo sapiens piezo-type mechanosensitive ion channel component 2 (PIEZO2), mRNA [NM_022068]	1.22658	-1.03929	4.80944	0.00648409
A_21_P0004261	lnc-PIK3R1-5	LNCipedia lincRNA (lnc-PIK3R1-5), lincRNA [lnc-PIK3R1-5:2]	1.66247	-0.601648	4.8036	0.0085631
A_21_P0005606	lnc-SBDS-10	LNCipedia lincRNA (lnc-SBDS-10), lincRNA [lnc-SBDS-10:1]	1.17863	-1.0811	4.78902	0.0046209
A_33_P3366493			0.487743	-1.76831	4.77683	0.00590643
A_21_P0006048			1.21515	-1.04084	4.77662	0.00994914
A_33_P3352268			1.1964	-1.05906	4.77485	0.0046209
A_33_P3519223			0.627377	-1.62673	4.77039	0.00526626
A_32_P226498	HAR1A	Homo sapiens highly accelerated region 1A (non-protein coding) (HAR1A), long non-coding RNA [NR_003244]	1.46101	-0.782504	4.73547	0.0113234
A_33_P3672756	LOC284561	PREDICTED: Homo sapiens uncharacterized LOC284561 (LOC284561), misc_RNA [XR_110828]	1.57981	-0.659616	4.72211	0.00574561
A_33_P3294002	A4GALT	Homo sapiens alpha 1,4-galactosyltransferase (A4GALT), mRNA [NM_017436]	1.78305	-0.44962	4.70004	0.0391834
A_23_P113237	CRLF2	Homo sapiens cytokine receptor-like factor 2 (CRLF2), transcript variant 2, mRNA [NM_001012288]	0.659044	-1.57235	4.69589	0.00608583
A_21_P0004750	lnc-SUPT3H-1	Homo sapiens cDNA clone IMAGE:5266541. [BC035191]	0.793981	-1.43409	4.68507	0.00975641
A_33_P3261031		capicua transcriptional repressor pseudogene 23 [Source:HGNC Symbol;Acc:HGNC:48833] [ENST00000605013]	0.465562	-1.76235	4.68457	0.00501044
A_33_P3273732	lnc-BRD3-1	LNCipedia lincRNA (lnc-BRD3-1), lincRNA [lnc-BRD3-1:2]	1.56249	-0.664857	4.68271	0.0218562
A_32_P88262	SLC7A14	Homo sapiens solute carrier family 7, member 14 (SLC7A14), mRNA [NM_020949]	0.991845	-1.2339	4.67752	0.0182369
A_21_P0006055		RST12008 Athersys RAGE Library Homo sapiens cDNA, mRNA sequence [BG192886]	1.25996	-0.960808	4.66142	0.0170963
A_21_P0002850	LOC102724231	long intergenic non-protein coding RNA 694 [Source:HGNC Symbol;Acc:HGNC:44570] [ENST00000416124]	1.57704	-0.641584	4.6545	0.00967862
A_24_P11575	CRIM1	Homo sapiens cysteine rich transmembrane BMP regulator 1 (chordin-like) (CRIM1), mRNA [NM_016441]	0.0635451	-2.15433	4.65208	0.0158966
A_21_P0014658		long intergenic non-protein coding RNA 1203 [Source:HGNC Symbol;Acc:HGNC:49634] [ENST00000456091]	0.268693	-1.94786	4.64782	0.0100923
A_23_P24135	TACR2	Homo sapiens tachykinin receptor 2 (TACR2), mRNA [NM_001057]	2.43107	0.216156	4.64254	0.0461908
A_23_P11843	LRRN2	Homo sapiens leucine rich repeat neuronal 2 (LRRN2), transcript variant 2, mRNA [NM_201630]	2.25367	0.0407806	4.63604	0.0404587
A_24_P264063	LOC729173	PREDICTED: Homo sapiens uncharacterized LOC729173 (LOC729173), misc_RNA [XR_110528]	1.8114	-0.401224	4.63518	0.0265442
A_33_P3271634	HLA-DPB1	major histocompatibility complex, class II, DP beta 1 [Source:HGNC Symbol;Acc:HGNC:4940] [ENST00000466949]	0.133203	-2.07887	4.6334	0.00501044
A_23_P144656	CDH10	Homo sapiens cadherin 10, type 2 (T2-cadherin) (CDH10), mRNA [NM_006727]	0.85679	-1.35518	4.63307	0.0226092
A_33_P3420446	LRRD1	Homo sapiens leucine-rich repeats and death domain containing 1 (LRRD1), mRNA [NM_001161528]	-0.0823793	-2.29347	4.63024	0.0281682
A_23_P405282	MGC45922	Homo sapiens uncharacterized LOC284365 (MGC45922), long non-coding RNA [NR_038359]	2.24107	0.0354409	4.61276	0.0453206
A_21_P0014877			0.872721	-1.33188	4.60946	0.0046209
A_33_P3346327	LOC403323	Homo sapiens uncharacterized LOC403323 (LOC403323), transcript variant 2, long non-coding RNA [NR_122077]	1.38962	-0.813011	4.60316	0.00501044
A_21_P0007318	LOC440028	Homo sapiens uncharacterized LOC440028 (LOC440028), long non-coding RNA [NR_033972]	1.0672	-1.13477	4.60106	0.00526626
A_21_P0000691	LOC115110	Homo sapiens uncharacterized LOC115110 (LOC115110), long non-coding RNA [NR_037844]	1.03202	-1.16986	4.60078	0.00574561
A_33_P3278649	ENTPD2	Homo sapiens ectonucleoside triphosphate diphosphohydrolase 2 (ENTPD2), transcript variant 1, mRNA [NM_203468]	1.18119	-1.01985	4.59809	0.0293535
A_32_P528967	RTP1	Homo sapiens receptor (chemosensory) transporter protein 1 (RTP1), mRNA [NM_153708]	1.05958	-1.13897	4.59017	0.00501044
A_21_P0006070		K-EST0058554 S13KMS5s1 Homo sapiens cDNA clone S13KMS5s1-7-G08 5', mRNA sequence [BQ082119]	1.25365	-0.942523	4.58263	0.0294706
A_21_P0002981	lnc-ROBO2-1	BX109067 Soares_NFL_T_GBC_S1 Homo sapiens cDNA clone IMAGp998I033812, mRNA sequence [BX109067]	1.19241	-1.00032	4.57173	0.0046209
A_24_P350397	HSD3B1	Homo sapiens hydroxy-delta-5-steroid dehydrogenase, 3 beta- and steroid delta-isomerase 1 (HSD3B1), mRNA [NM_000862]	1.17782	-1.01428	4.56971	0.0046209
A_21_P0005571	lnc-ZKSCAN1-1	LNCipedia lincRNA (lnc-ZKSCAN1-1), lincRNA [lnc-ZKSCAN1-1:5]	1.99994	-0.19051	4.56448	0.048113
A_21_P0001923			0.569923	-1.6187	4.5587	0.00953555
A_24_P245838	MGAT3	Homo sapiens mannosyl (beta-1,4-)-glycoprotein beta-1,4-N-acetylglucosaminyltransferase (MGAT3), transcript variant 1, mRNA [NM_002409]	0.162937	-2.02329	4.55115	0.0105084
A_21_P0014782		Homo sapiens cDNA FLJ40128 fis, clone TESTI2011407. [AK097447]	0.912257	-1.27246	4.54637	0.00547733
A_21_P0014191	lnc-C7orf33-1	EST00005 Soares_NFL_T_GBC_S1 Homo sapiens cDNA clone IMAGE:2302409 5', mRNA sequence [BF188822]	1.72422	-0.457705	4.53758	0.0323328
A_33_P3292130	XLOC_l2_013383	BROAD Institute lincRNA (XLOC_l2_013383), lincRNA [TCONS_l2_00025857]	1.31037	-0.871046	4.53598	0.00566617
A_33_P3357431	LOC100128310	Homo sapiens cDNA FLJ40547 fis, clone THYMU2001819. [AK097866]	0.612136	-1.56829	4.53287	0.00501044
A_33_P3284919	SEMA6C	Homo sapiens sema domain, transmembrane domain (TM), and cytoplasmic domain, (semaphorin) 6C (SEMA6C), transcript variant 1, mRNA [NM_001178061]	1.66705	-0.511229	4.52612	0.0251535
A_33_P3290748	LOC648044	PREDICTED: Homo sapiens guanine nucleotide binding protein (G protein), gamma 12-like (LOC648044), mRNA [XM_003959952]	1.79761	-0.379374	4.52208	0.0124409
A_33_P3383226	GP9	Homo sapiens glycoprotein IX (platelet) (GP9), mRNA [NM_000174]	0.595084	-1.57985	4.51564	0.00501044
A_21_P0002930	lnc-TSEN2-1	LNCipedia lincRNA (lnc-TSEN2-1), lincRNA [lnc-TSEN2-1:2]	0.63258	-1.54177	4.51382	0.00501044
A_24_P263786		immunoglobulin kappa variable 2D-30 [Source:HGNC Symbol;Acc:HGNC:5801] [ENST00000474213]	1.78479	-0.389436	4.51344	0.0113279
A_33_P3299510	SCX	Homo sapiens scleraxis basic helix-loop-helix transcription factor (SCX), mRNA [NM_001080514]	1.79221	-0.381331	4.5113	0.0251531
A_21_P0006342	lnc-DMRTA1-5	LNCipedia lincRNA (lnc-DMRTA1-5), lincRNA [lnc-DMRTA1-5:2]	1.34835	-0.820921	4.49795	0.00501044
A_21_P0006456	XIST	X inactive specific transcript (non-protein coding) [Source:HGNC Symbol;Acc:HGNC:12810] [ENST00000433732]	1.48837	-0.679179	4.4926	0.0224367
A_23_P46894	CHAT	Homo sapiens choline O-acetyltransferase (CHAT), transcript variant M, mRNA [NM_020549]	0.470737	-1.69273	4.4799	0.0101555
A_21_P0004244	lnc-CCDC152-1	LNCipedia lincRNA (lnc-CCDC152-1), lincRNA [lnc-CCDC152-1:1]	1.58051	-0.582667	4.47899	0.00623396
A_21_P0010094	lnc-ARFGEF2-2	Homo sapiens cDNA FLJ44031 fis, clone TESTI4027969. [AK126019]	1.55664	-0.604513	4.47271	0.032604
A_33_P3267081	ZNF771	Homo sapiens zinc finger protein 771 (ZNF771), transcript variant 1, mRNA [NM_016643]	2.00858	-0.152534	4.47259	0.0293348
A_23_P64611	P2RY6	Homo sapiens pyrimidinergic receptor P2Y, G-protein coupled, 6 (P2RY6), transcript variant 2, mRNA [NM_176798]	1.3062	-0.851355	4.46157	0.00423827
A_33_P3349597			1.90146	-0.255411	4.45946	0.0177189
A_32_P334325	RIMBP2	Homo sapiens RIMS binding protein 2 (RIMBP2), mRNA [NM_015347]	0.873241	-1.2821	4.45474	0.00548009
A_23_P63736	LINC00839	Homo sapiens long intergenic non-protein coding RNA 839 (LINC00839), long non-coding RNA [NR_026827]	0.297541	-1.85744	4.45362	0.0213945
A_23_P154605	SULF2	Homo sapiens sulfatase 2 (SULF2), transcript variant 1, mRNA [NM_018837]	1.13971	-1.01101	4.44048	0.00525969
A_21_P0009030	C16orf97	Homo sapiens chromosome 16 open reading frame 97 (C16orf97), mRNA [NM_001242473]	1.57296	-0.577519	4.43975	0.00656856
A_33_P3355717		Homo sapiens cDNA FLJ39779 fis, clone SPLEN2001945. [AK097098]	1.52363	-0.626499	4.43869	0.00767938
A_21_P0003536			1.4107	-0.737859	4.43385	0.00756069
A_21_P0010836	XLOC_l2_001664	BROAD Institute lincRNA (XLOC_l2_001664), lincRNA [TCONS_l2_00003144]	0.5315	-1.61635	4.43168	0.00503043
A_33_P3548768	LINC00302	CU449054 Homo sapiens ORESTES from keratinocytes Homo sapiens cDNA, mRNA sequence [CU449054]	1.46374	-0.683823	4.43079	0.00501044
A_24_P356373	HAGHL	Homo sapiens hydroxyacylglutathione hydrolase-like (HAGHL), transcript variant 2, mRNA [NM_032304]	2.03592	-0.110839	4.42831	0.0311899
A_33_P3255716	LOC285095	PREDICTED: Homo sapiens uncharacterized LOC285095 (LOC285095), transcript variant X3, misc_RNA [XR_430644]	1.81611	-0.330505	4.42787	0.0254561
A_33_P3424489		immunoglobulin lambda variable 3-25 [Source:HGNC Symbol;Acc:HGNC:5908] [ENST00000390305]	0.748255	-1.39744	4.42506	0.0046209
A_21_P0008563	LOC338963	Homo sapiens cDNA FLJ36177 fis, clone TESTI2026515. [AK093496]	1.76006	-0.384413	4.42129	0.0191767
A_21_P0002595	STON1-GTF2A1L	Homo sapiens STON1-GTF2A1L readthrough (STON1-GTF2A1L), transcript variant 2, mRNA [NM_001198593]	1.26893	-0.871105	4.40772	0.0126235
A_33_P3413224	lnc-GCNT3-1	BJ995728 human hepatoblastoma cDNA Homo sapiens cDNA clone hmft-3130 5', mRNA sequence [BJ995728]	1.34656	-0.793271	4.40711	0.0102522
A_21_P0000448	SNORD116-12	Homo sapiens small nucleolar RNA, C/D box 116-12 (SNORD116-12), small nucleolar RNA [NR_003327]	0.470681	-1.66668	4.39958	0.0170799
A_21_P0012234			1.35803	-0.777553	4.39415	0.0361317
A_24_P605563		immunoglobulin lambda constant 2 (Kern-Oz- marker) [Source:HGNC Symbol;Acc:HGNC:5856] [ENST00000390323]	1.02743	-1.10811	4.39402	0.00501044
A_33_P3314231	CRYBA2	Homo sapiens crystallin, beta A2 (CRYBA2), transcript variant 2, mRNA [NM_057093]	1.46143	-0.669796	4.38089	0.0215722
A_21_P0014853	GS1-24F4.2	Homo sapiens uncharacterized LOC100652791 (GS1-24F4.2), long non-coding RNA [NR_045217]	1.29142	-0.838343	4.37647	0.00735427
A_24_P150791	JPH3	Homo sapiens junctophilin 3 (JPH3), transcript variant 1, mRNA [NM_020655]	0.984189	-1.14455	4.37336	0.0191676
A_21_P0006193	lnc-STX17-1	LNCipedia lincRNA (lnc-STX17-1), lincRNA [lnc-STX17-1:1]	0.741263	-1.38661	4.37073	0.00501044
A_33_P3344991	TBC1D3L	Homo sapiens cDNA FLJ16441 fis, clone BRAMY3003205, highly similar to TBC1 domain family member 3. [AK122833]	0.698212	-1.42704	4.36279	0.00531261
A_33_P3285354	C11orf95	Homo sapiens chromosome 11 open reading frame 95 (C11orf95), mRNA [NM_001144936]	1.86763	-0.256629	4.35979	0.0424124
A_21_P0014651	LOC100129203	Homo sapiens uncharacterized LOC100129203 (LOC100129203), long non-coding RNA [NR_110295]	-0.0680993	-2.19216	4.35918	0.0048534
A_19_P00316622	LINC00908	long intergenic non-protein coding RNA 908 [Source:HGNC Symbol;Acc:HGNC:27599] [ENST00000583578]	1.35564	-0.76767	4.35693	0.00832109
A_23_P302018	TXK	Homo sapiens TXK tyrosine kinase (TXK), mRNA [NM_003328]	1.55963	-0.561737	4.35107	0.0267146
A_32_P108254	FAM20A	Homo sapiens family with sequence similarity 20, member A (FAM20A), transcript variant 1, mRNA [NM_017565]	0.583035	-1.53722	4.34771	0.0122218
A_33_P3342295	VSX1	Homo sapiens visual system homeobox 1 (VSX1), transcript variant 2, mRNA [NM_199425]	1.72427	-0.393705	4.34084	0.0143347
A_33_P3306342	OR52N5	Homo sapiens olfactory receptor, family 52, subfamily N, member 5 (OR52N5), mRNA [NM_001001922]	1.60004	-0.514513	4.33057	0.00957456
A_21_P0006611	lnc-PFKP-11	LNCipedia lincRNA (lnc-PFKP-11), lincRNA [lnc-PFKP-11:1]	0.512336	-1.60146	4.32829	0.00546379
A_21_P0004331	lnc-NEURL1B-4	LNCipedia lincRNA (lnc-NEURL1B-4), lincRNA [lnc-NEURL1B-4:1]	0.977779	-1.13462	4.3241	0.0235087
A_21_P0011192	XLOC_l2_004072	BROAD Institute lincRNA (XLOC_l2_004072), lincRNA [TCONS_l2_00007295]	0.896977	-1.21413	4.32021	0.0278021
A_33_P3252146	HMX3	Homo sapiens H6 family homeobox 3 (HMX3), mRNA [NM_001105574]	1.65546	-0.454049	4.31543	0.0237243
A_21_P0010577	XLOC_l2_000641	BROAD Institute lincRNA (XLOC_l2_000641), lincRNA [TCONS_l2_00000849]	1.34431	-0.764248	4.31259	0.00647312
A_33_P3357651	KRTAP10-12	Homo sapiens keratin associated protein 10-12 (KRTAP10-12), mRNA [NM_198699]	1.53214	-0.575559	4.31002	0.0304623
A_21_P0009558	lnc-CCDC68-1	LNCipedia lincRNA (lnc-CCDC68-1), lincRNA [lnc-CCDC68-1:1]	1.5934	-0.513112	4.30647	0.00665668
A_33_P3234540			0.821765	-1.28414	4.30469	0.00526626
A_32_P200237		ens	1.91458	-0.188322	4.29571	0.0278272
A_33_P3345708	CREB3L4	Homo sapiens cAMP responsive element binding protein 3-like 4 (CREB3L4), transcript variant 1, mRNA [NM_130898]	1.79048	-0.312392	4.29563	0.0329176
A_21_P0010365	LOC101927526	Homo sapiens uncharacterized LOC101927526 (LOC101927526), long non-coding RNA [NR_109966]	0.995664	-1.10713	4.29541	0.00501044
A_23_P315451	KIRREL2	Homo sapiens kin of IRRE like 2 (Drosophila) (KIRREL2), transcript variant 3, mRNA [NM_199180]	0.923027	-1.17802	4.29021	0.0352269
A_33_P3510508			1.31102	-0.789218	4.2878	0.00506714
A_23_P349966	TMEM130	Homo sapiens transmembrane protein 130 (TMEM130), transcript variant 2, mRNA [NM_152913]	1.17041	-0.929528	4.2869	0.00848457
A_33_P3294459	COPG2IT1	Homo sapiens cDNA FLJ41646 fis, clone FEBRA2024019. [AK123640]	0.885443	-1.2133	4.28337	0.00682
A_33_P3413468	EDA2R	Homo sapiens ectodysplasin A2 receptor (EDA2R), transcript variant 3, mRNA [NM_001242310]	0.235974	-1.86268	4.2831	0.0163261
A_33_P3396469			1.34158	-0.752821	4.2705	0.00794151
A_33_P3262537			1.79372	-0.300187	4.26904	0.012046
A_21_P0000978		BX105201 Soares_fetal_liver_spleen_1NFLS_S1 Homo sapiens cDNA clone IMAGp998A111008, mRNA sequence [BX105201]	0.673735	-1.41958	4.26728	0.0123082
A_33_P3239143	ZNF497	Homo sapiens zinc finger protein 497 (ZNF497), transcript variant 1, mRNA [NM_198458]	1.83366	-0.259177	4.26587	0.0253211
A_24_P246196	CLEC4M	Homo sapiens C-type lectin domain family 4, member M (CLEC4M), transcript variant 3, mRNA [NM_001144911]	1.07642	-1.00968	4.24599	0.00510339
A_21_P0004942	LINC01013	Homo sapiens long intergenic non-protein coding RNA 1013 (LINC01013), long non-coding RNA [NR_038981]	0.782618	-1.30207	4.24183	0.00501044
A_33_P3349552	CASKIN1	Homo sapiens CASK interacting protein 1 (CASKIN1), mRNA [NM_020764]	1.94992	-0.132327	4.23467	0.0247817
A_33_P3330911	BCAS1	Homo sapiens breast carcinoma amplified sequence 1 (BCAS1), mRNA [NM_003657]	1.667	-0.414548	4.23262	0.0169063
A_19_P00317276	SNAI3-AS1	Homo sapiens SNAI3 antisense RNA 1 (SNAI3-AS1), transcript variant 2, long non-coding RNA [NR_024399]	1.72273	-0.358388	4.23134	0.0276498
A_33_P3390097			0.340452	-1.7406	4.23116	0.0046209
A_23_P74668	C1orf158	Homo sapiens chromosome 1 open reading frame 158 (C1orf158), mRNA [NM_152290]	1.61282	-0.466979	4.2275	0.0181515
A_21_P0001626	LOC101929689	PREDICTED: Homo sapiens uncharacterized LOC101929689 (LOC101929689), ncRNA [XR_247063]	0.0811052	-1.99743	4.22378	0.00501044
A_33_P3305023	WWOX	Homo sapiens WW domain containing oxidoreductase (WWOX), transcript variant 3, non-coding RNA [NR_120435]	1.53296	-0.540794	4.2098	0.0298527
A_24_P88079	MUC6	Homo sapiens mucin 6, oligomeric mucus/gel-forming (MUC6), mRNA [NM_005961]	1.28575	-0.787339	4.20787	0.00735427
A_24_P156748	SLC30A2	Homo sapiens solute carrier family 30 (zinc transporter), member 2 (SLC30A2), transcript variant 1, mRNA [NM_001004434]	0.478659	-1.5942	4.20718	0.00573762
A_21_P0004684			1.10217	-0.970516	4.20669	0.0214127
A_33_P3658861	SNORA26	qi73d08.y5 NCI_CGAP_Ov26 Homo sapiens cDNA clone IMAGE:1862127 5', mRNA sequence [AI792523]	0.422776	-1.6489	4.20374	0.0046209
A_23_P28697	HAAO	Homo sapiens 3-hydroxyanthranilate 3,4-dioxygenase (HAAO), mRNA [NM_012205]	1.64305	-0.428537	4.20348	0.0158574
A_33_P3308332	PLEKHB1	Homo sapiens pleckstrin homology domain containing, family B (evectins) member 1 (PLEKHB1), transcript variant 1, mRNA [NM_021200]	0.89344	-1.17602	4.19729	0.0046209
A_21_P0003304	LOC102724604	Homo sapiens uncharacterized LOC102724604 (LOC102724604), long non-coding RNA [NR_125407]	1.29079	-0.778023	4.19541	0.00501044
A_24_P606663		ribosomal protein L31 pseudogene 35 [Source:HGNC Symbol;Acc:HGNC:36932] [ENST00000431058]	0.510151	-1.55754	4.19215	0.00714837
A_33_P3381292			1.25001	-0.81723	4.19084	0.00675458
A_33_P3286973	TAS1R3	taste receptor, type 1, member 3 [Source:HGNC Symbol;Acc:HGNC:15661] [ENST00000339381]	1.10866	-0.956305	4.18425	0.00554439
A_21_P0003806	lnc-DCTD-6	LNCipedia lincRNA (lnc-DCTD-6), lincRNA [lnc-DCTD-6:1]	1.59626	-0.46353	4.16926	0.0207352
A_33_P3370521			0.440197	-1.61899	4.16751	0.0261167
A_21_P0005645	lnc-CLN8-1	LNCipedia lincRNA (lnc-CLN8-1), lincRNA [lnc-CLN8-1:1]	0.820509	-1.23706	4.16285	0.00501044
A_33_P3254121	RNASET2	ribonuclease T2 [Source:HGNC Symbol;Acc:HGNC:21686] [ENST00000358165]	1.44403	-0.612043	4.15852	0.015276
A_23_P415021	METTL7A	Homo sapiens methyltransferase like 7A (METTL7A), mRNA [NM_014033]	1.02008	-1.03552	4.15718	0.0330712
A_23_P337849	CELF3	Homo sapiens CUGBP, Elav-like family member 3 (CELF3), transcript variant 1, mRNA [NM_007185]	1.54376	-0.510531	4.1534	0.00501044
A_21_P0004341	lnc-C5orf47-2	LNCipedia lincRNA (lnc-C5orf47-2), lincRNA [lnc-C5orf47-2:1]	1.38062	-0.673513	4.15294	0.00811841
A_33_P3724155	DERL3	Homo sapiens derlin 3 (DERL3), transcript variant 3, mRNA [NM_198440]	1.84131	-0.212811	4.15291	0.040242
A_21_P0005636	lnc-TNFRSF10A-1	LNCipedia lincRNA (lnc-TNFRSF10A-1), lincRNA [lnc-TNFRSF10A-1:1]	1.47241	-0.581707	4.15291	0.0136506
A_21_P0010731		Homo sapiens cDNA FLJ32876 fis, clone TESTI2004073. [AK057438]	1.5859	-0.468175	4.15279	0.00878081
A_33_P3279124	FAM21C	Homo sapiens family with sequence similarity 21, member C (FAM21C), transcript variant 3, mRNA [NM_001169107]	1.75923	-0.293685	4.14945	0.0209489
A_33_P3229577			0.857575	-1.19529	4.1493	0.00501044
A_21_P0014834			1.14763	-0.904108	4.14605	0.00501044
A_21_P0004355	LINC01019	Homo sapiens long intergenic non-protein coding RNA 1019 (LINC01019), long non-coding RNA [NR_033898]	1.2059	-0.845767	4.14585	0.00527981
A_21_P0007321	lnc-SOX6-1	LNCipedia lincRNA (lnc-SOX6-1), lincRNA [lnc-SOX6-1:1]	0.45604	-1.59512	4.1444	0.00570807
A_33_P3255964	CYMP	Homo sapiens chymosin pseudogene (CYMP), non-coding RNA [NR_003599]	0.803304	-1.24713	4.1423	0.00559239
A_33_P3408665			2.09572	0.0453551	4.1421	0.0343693
A_33_P3292287	KIAA0087	Homo sapiens KIAA0087 (KIAA0087), long non-coding RNA [NR_022006]	1.04903	-0.997794	4.13196	0.00841698
A_21_P0004121			1.19753	-0.846813	4.12484	0.00526626
A_21_P0014856		CR737597 NCI_CGAP_GCB1 Homo sapiens cDNA clone IMAGp971C2143 ; IMAGE:711882 5', mRNA sequence [CR737597]	1.7375	-0.306687	4.12439	0.0152395
A_21_P0011390	PRKXP1	Homo sapiens protein kinase, X-linked, pseudogene 1 (PRKXP1), non-coding RNA [NR_073405]	1.47606	-0.567058	4.12135	0.00746392
A_23_P22761	SHOX	Homo sapiens short stature homeobox (SHOX), transcript variant 2, mRNA [NM_006883]	0.179857	-1.86315	4.12104	0.00536606
A_21_P0006414	LOC104798195	Homo sapiens uncharacterized LOC104798195 (LOC104798195), long non-coding RNA [NR_126564]	1.43	-0.611049	4.11544	0.0297196
A_21_P0003951		DB030232 TESTI2 Homo sapiens cDNA clone TESTI2013722 5', mRNA sequence [DB030232]	0.69273	-1.34801	4.11456	0.00508903
A_33_P3243175	PNPO	Homo sapiens pyridoxamine 5'-phosphate oxidase (PNPO), mRNA [NM_018129]	1.88139	-0.159118	4.1139	0.0282756
A_33_P3372600	LOC102723640	immunoglobulin superfamily containing leucine-rich repeat 2 [Source:HGNC Symbol;Acc:HGNC:29286] [ENST00000561975]	1.55756	-0.482239	4.11187	0.00519826
A_33_P3320804	IP6K1	Homo sapiens inositol hexakisphosphate kinase 1 (IP6K1), transcript variant 3, mRNA [NM_001242829]	1.50476	-0.534776	4.11113	0.0331287
A_32_P213459	DMRT2	Homo sapiens doublesex and mab-3 related transcription factor 2 (DMRT2), transcript variant 1, mRNA [NM_006557]	0.5346	-1.50487	4.11095	0.015137
A_33_P3362008	NPPB	Homo sapiens natriuretic peptide B (NPPB), mRNA [NM_002521]	0.965951	-1.07288	4.10914	0.00823146
A_33_P3343090	MAP1S	Homo sapiens microtubule-associated protein 1S (MAP1S), mRNA [NM_018174]	1.80186	-0.235668	4.10542	0.0447927
A_23_P17844	PVALB	Homo sapiens parvalbumin (PVALB), mRNA [NM_002854]	0.815617	-1.21916	4.09761	0.0046209
A_23_P6771	LMCD1	Homo sapiens LIM and cysteine-rich domains 1 (LMCD1), transcript variant 1, mRNA [NM_014583]	1.13838	-0.895771	4.09582	0.00602501
A_21_P0004008		DB250491 UTERU2 Homo sapiens cDNA clone UTERU2004081 5', mRNA sequence [DB250491]	1.48192	-0.551669	4.09422	0.0104702
A_33_P3393370			1.85354	-0.178205	4.08898	0.0378282
A_21_P0003297	lnc-SLC12A8-1	Q4RES2_TETNG (Q4RES2) Chromosome 13 SCAF15122, whole genome shotgun sequence, partial (10%) [THC2639066]	1.3007	-0.72879	4.08261	0.0254644
A_21_P0004794		RST15238 Athersys RAGE Library Homo sapiens cDNA, mRNA sequence [BG196029]	1.51822	-0.510426	4.08022	0.0224301
A_23_P59807	WNT2	Homo sapiens wingless-type MMTV integration site family member 2 (WNT2), transcript variant 1, mRNA [NM_003391]	0.998721	-1.02955	4.07917	0.0163059
A_21_P0006685			0.429318	-1.59847	4.0778	0.0062377
A_33_P3350892	LOC651337	Homo sapiens cDNA FLJ43999 fis, clone TESTI4021491. [AK125987]	1.12713	-0.900347	4.07691	0.0046209
A_33_P3377763	FLJ36000	Homo sapiens uncharacterized FLJ36000 (FLJ36000), long non-coding RNA [NR_027084]	1.36372	-0.662507	4.07337	0.0126732
A_24_P85258	CFAP74	cilia and flagella associated protein 74 [Source:HGNC Symbol;Acc:HGNC:29368] [ENST00000270720]	1.1636	-0.861421	4.06998	0.00849904
A_21_P0006911	lnc-ADD3-1	LNCipedia lincRNA (lnc-ADD3-1), lincRNA [lnc-ADD3-1:1]	0.949242	-1.07542	4.06895	0.00501044
A_23_P206501	CLEC18B	Homo sapiens C-type lectin domain family 18, member B (CLEC18B), mRNA [NM_001011880]	1.03984	-0.980732	4.05743	0.0320659
A_32_P35969	CHRNA7	Homo sapiens cholinergic receptor, nicotinic, alpha 7 (neuronal) (CHRNA7), transcript variant 2, mRNA [NM_001190455]	1.95409	-0.0640894	4.05071	0.0310282
A_24_P627503		immunoglobulin heavy variable 3-30 [Source:HGNC Symbol;Acc:HGNC:5591] [ENST00000603660]	1.22257	-0.794795	4.04844	0.00510339
A_21_P0011880			0.848146	-1.16871	4.04701	0.00548009
A_33_P3353873			1.04921	-0.966508	4.04382	0.00526286
A_33_P3312754	LOC102467146	Homo sapiens uncharacterized LOC102467146 (LOC102467146), long non-coding RNA [NR_104663]	0.825068	-1.18953	4.04067	0.00543194
A_21_P0010164			1.3861	-0.627739	4.03856	0.00530189
A_33_P3373185	LINC00999	Homo sapiens long intergenic non-protein coding RNA 999 (LINC00999), long non-coding RNA [NR_024497]	1.62915	-0.384583	4.03827	0.0274099
A_33_P3324454	TPP1	Homo sapiens tripeptidyl peptidase I (TPP1), mRNA [NM_000391]	1.74513	-0.268268	4.03732	0.0179736
A_33_P3414689		Homo sapiens FP15529 mRNA, complete cds. [AF495723]	1.27693	-0.736338	4.03697	0.00636746
A_33_P3272347	lnc-CCDC8-1	Homo sapiens cDNA FLJ41726 fis, clone HLUNG2014449. [AK123720]	1.65694	-0.3557	4.0352	0.0277409
A_33_P3342752	CAPN8	calpain 8 [Source:HGNC Symbol;Acc:HGNC:1485] [ENST00000366873]	1.37437	-0.637277	4.03243	0.00748264
A_23_P169819	EPHA3	Homo sapiens EPH receptor A3 (EPHA3), transcript variant 1, mRNA [NM_005233]	1.44635	-0.564723	4.03083	0.0146304
A_21_P0010155	LOC284825	Homo sapiens uncharacterized LOC284825 (LOC284825), transcript variant 2, long non-coding RNA [NR_126011]	1.14825	-0.861821	4.02801	0.00536606
A_33_P3335137	ATG4B	Homo sapiens autophagy related 4B, cysteine peptidase (ATG4B), transcript variant 1, mRNA [NM_013325]	1.95947	-0.0496848	4.02547	0.0411729
A_21_P0008585	lnc-MKRN3-3	LNCipedia lincRNA (lnc-MKRN3-3), lincRNA [lnc-MKRN3-3:1]	1.67999	-0.32775	4.02151	0.0436635
A_21_P0005178	lnc-CITED2-4	LNCipedia lincRNA (lnc-CITED2-4), lincRNA [lnc-CITED2-4:1]	0.485178	-1.52074	4.01644	0.00518806
A_33_P3228014	SCGB1D4	Homo sapiens secretoglobin, family 1D, member 4 (SCGB1D4), mRNA [NM_206998]	1.47729	-0.528581	4.01632	0.00675458
A_23_P7212	CFI	Homo sapiens complement factor I (CFI), mRNA [NM_000204]	0.923345	-1.0825	4.01624	0.0180767
A_24_P783008	LOC200726	Homo sapiens hCG1657980 (LOC200726), mRNA [NM_001102659]	0.847146	-1.15845	4.01555	0.00789272
A_33_P3311046	OR2M7	Homo sapiens olfactory receptor, family 2, subfamily M, member 7 (OR2M7), mRNA [NM_001004691]	0.496927	-1.50799	4.01367	0.00535791
A_21_P0011152	LINC00446	Homo sapiens long intergenic non-protein coding RNA 446 (LINC00446), long non-coding RNA [NR_047028]	1.22019	-0.784025	4.01169	0.0194889
A_21_P0009632	lnc-LMAN1-1	LNCipedia lincRNA (lnc-LMAN1-1), lincRNA [lnc-LMAN1-1:1]	0.390405	-1.61304	4.00957	0.00546257
A_33_P3415859	NLRC3	Homo sapiens mRNA for FLJ00398 protein. [AK090476]	2.03144	0.0281996	4.00898	0.040903
A_19_P00320101	MIR4697HG	Homo sapiens MIR4697 host gene (non-protein coding) (MIR4697HG), long non-coding RNA [NR_024344]	0.402336	-1.60069	4.0084	0.00488686
A_23_P25698	SLC10A1	Homo sapiens solute carrier family 10 (sodium/bile acid cotransporter), member 1 (SLC10A1), mRNA [NM_003049]	1.26893	-0.733907	4.00787	0.00943537
A_21_P0000477	SNORA11B	Homo sapiens small nucleolar RNA, H/ACA box 11B (SNORA11B), small nucleolar RNA [NR_003709]	1.02695	-0.971983	3.99704	0.0046209
A_33_P3248231	LOC283028	PREDICTED: Homo sapiens uncharacterized LOC283028 (LOC283028), misc_RNA [XR_171099]	1.61321	-0.383827	3.9918	0.0293061
A_24_P233078	PYY2	Homo sapiens peptide YY, 2 (pseudogene) (PYY2), non-coding RNA [NR_003064]	1.24218	-0.754059	3.98959	0.0150195
A_33_P3258316	XLOC_l2_013837	BROAD Institute lincRNA (XLOC_l2_013837), lincRNA [TCONS_l2_00026576]	1.42532	-0.570781	3.98921	0.00755353
A_21_P0012761	LOC102723920		0.79314	-1.20265	3.98833	0.00811826
A_23_P116890	PRB3	Homo sapiens proline-rich protein BstNI subfamily 3 (PRB3), mRNA [NM_006249]	0.993283	-1.00021	3.98199	0.0133422
A_33_P3298612			0.128441	-1.86395	3.97896	0.00667642
A_21_P0010382			0.950498	-1.04187	3.9789	0.00505364
A_33_P3283900	CTNS	Homo sapiens cystinosin, lysosomal cystine transporter (CTNS), transcript variant 2, mRNA [NM_004937]	1.11162	-0.880536	3.97832	0.00501044
A_33_P3264790	GJD4	Homo sapiens gap junction protein, delta 4, 40.1kDa, mRNA (cDNA clone IMAGE:5240397), partial cds. [BC035898]	1.24677	-0.744702	3.97642	0.00604315
A_21_P0013019	XLOC_l2_012432	BROAD Institute lincRNA (XLOC_l2_012432), lincRNA [TCONS_l2_00024089]	1.44383	-0.54644	3.97312	0.0212031
A_21_P0009879			1.29061	-0.699441	3.9725	0.0107126
A_23_P141505	CLEC10A	Homo sapiens C-type lectin domain family 10, member A (CLEC10A), transcript variant 1, mRNA [NM_182906]	0.760924	-1.22891	3.97191	0.00526626
A_33_P3257817	LOC102723701	Homo sapiens uncharacterized LOC102723701 (LOC102723701), long non-coding RNA [NR_125821]	1.22892	-0.760646	3.97117	0.0347955
A_21_P0009788	lnc-ZNF793-1	LNCipedia lincRNA (lnc-ZNF793-1), lincRNA [lnc-ZNF793-1:2]	0.812237	-1.1772	3.97081	0.00504394
A_23_P167856	TMEM63B	Homo sapiens transmembrane protein 63B (TMEM63B), mRNA [NM_018426]	1.66064	-0.327138	3.96625	0.0212951
A_21_P0004336	lnc-ERGIC1-1	LNCipedia lincRNA (lnc-ERGIC1-1), lincRNA [lnc-ERGIC1-1:2]	0.306818	-1.68003	3.96371	0.00559239
A_33_P3408844	LOC100133091	Homo sapiens uncharacterized LOC100133091 (LOC100133091), long non-coding RNA [NR_029411]	1.78007	-0.20513	3.95918	0.0448041
A_21_P0011202		long intergenic non-protein coding RNA 459 [Source:HGNC Symbol;Acc:HGNC:42808] [ENST00000431656]	1.73311	-0.251195	3.95672	0.0274099
A_23_P312752	KCNJ13	Homo sapiens potassium channel, inwardly rectifying subfamily J, member 13 (KCNJ13), transcript variant 1, mRNA [NM_002242]	1.0275	-0.956123	3.95484	0.00576664
A_32_P207124	CT47A11	Homo sapiens cancer/testis antigen family 47, member A11 (CT47A11), mRNA [NM_173571]	1.03636	-0.94638	3.95242	0.00598606
A_21_P0006457	XIST	Homo sapiens X inactive specific transcript (non-protein coding) (XIST), long non-coding RNA [NR_001564]	1.10797	-0.874489	3.95166	0.0206472
A_33_P3424057	PEG3	Homo sapiens paternally expressed 3 (PEG3), transcript variant 1, mRNA [NM_006210]	0.955143	-1.02731	3.95164	0.0373493
A_33_P3249877	BEST3	Homo sapiens bestrophin 3 (BEST3), transcript variant 4, mRNA [NM_001282614]	0.517955	-1.46398	3.95021	0.00553071
A_33_P3226237		Homo sapiens cDNA FLJ43215 fis, clone FEBRA2021908. [AK125205]	1.97366	-0.00762855	3.94844	0.037693
A_24_P221960	TRAM1	Homo sapiens clone FLB4941 PRO1292 mRNA, complete cds. [AF130055]	0.91814	-1.06305	3.94819	0.00553935
A_21_P0002442	lnc-FANCL-2	LNCipedia lincRNA (lnc-FANCL-2), lincRNA [lnc-FANCL-2:1]	0.795237	-1.18583	3.94784	0.00501044
A_33_P3385281	KCNG3	Homo sapiens potassium channel, voltage gated modifier subfamily G, member 3 (KCNG3), transcript variant 1, mRNA [NM_133329]	1.2822	-0.698269	3.94621	0.00501044
A_33_P3234222	TSPO2	Homo sapiens translocator protein 2 (TSPO2), transcript variant 1, mRNA [NM_001010873]	1.33365	-0.646582	3.94557	0.0106445
A_21_P0004603	LINC00222	long intergenic non-protein coding RNA 222 [Source:HGNC Symbol;Acc:HGNC:21560] [ENST00000417773]	1.54094	-0.439256	3.94546	0.0332395
A_21_P0011762	LOC284379		1.11894	-0.860073	3.94223	0.00501044
A_21_P0005942	lnc-FAM92A1-2	LNCipedia lincRNA (lnc-FAM92A1-2), lincRNA [lnc-FAM92A1-2:1]	1.19747	-0.781062	3.94091	0.00579672
A_23_P134542	FOXP2	Homo sapiens forkhead box P2 (FOXP2), transcript variant 4, mRNA [NM_148900]	1.44141	-0.535967	3.93776	0.0360413
A_21_P0007679	lnc-PARP11-1	Homo sapiens mRNA; cDNA DKFZp686B17245 (from clone DKFZp686B17245). [BX648417]	1.10334	-0.872176	3.93268	0.00501044
A_33_P3343972	RSPH1	Homo sapiens radial spoke head 1 homolog (Chlamydomonas) (RSPH1), transcript variant 1, mRNA [NM_080860]	0.978405	-0.996052	3.9298	0.0046209
A_23_P500741	CBFA2T3	Homo sapiens core-binding factor, runt domain, alpha subunit 2; translocated to, 3 (CBFA2T3), transcript variant 1, mRNA [NM_005187]	0.906771	-1.06707	3.92814	0.00505364
A_33_P3409518	TUBBP5	Homo sapiens tubulin, beta pseudogene 5 (TUBBP5), non-coding RNA [NR_027156]	0.604213	-1.36751	3.92236	0.0311523
A_33_P3258593	PRB1	Homo sapiens proline-rich protein BstNI subfamily 1 (PRB1), transcript variant 1, mRNA [NM_005039]	1.12172	-0.84839	3.91798	0.00766844
A_23_P49254	HBQ1	Homo sapiens hemoglobin, theta 1 (HBQ1), mRNA [NM_005331]	1.46426	-0.504989	3.91564	0.0184911
A_21_P0014585	TMEM44-AS1	Homo sapiens TMEM44 antisense RNA 1 (TMEM44-AS1), transcript variant 1, long non-coding RNA [NR_047573]	0.340505	-1.62855	3.91513	0.00705733
A_33_P3800734	RYR3	Homo sapiens ryanodine receptor 3 (RYR3), transcript variant 1, mRNA [NM_001036]	0.664525	-1.30429	3.91446	0.0046209
A_21_P0010307	LOC284825	Homo sapiens uncharacterized LOC284825 (LOC284825), transcript variant 1, long non-coding RNA [NR_126010]	1.3232	-0.644481	3.91138	0.00826964
A_33_P3290162	ASB18	Homo sapiens ankyrin repeat and SOCS box containing 18 (ASB18), mRNA [NM_212556]	0.79036	-1.17533	3.906	0.00756861
A_21_P0001940	HAGLROS	Homo sapiens HAGLR opposite strand (non-protein coding) (HAGLROS), long non-coding RNA [NR_110457]	-0.161766	-2.12738	3.90578	0.0244774
A_33_P3251163	RNASET2	ribonuclease T2 [Source:HGNC Symbol;Acc:HGNC:21686] [ENST00000510083]	1.24089	-0.723918	3.90362	0.0114575
A_21_P0007833	MUC19	Homo sapiens mucin 19, oligomeric (MUC19), mRNA [NM_173600]	1.26139	-0.702124	3.90012	0.00501044
A_21_P0012270	XLOC_l2_009395	BROAD Institute lincRNA (XLOC_l2_009395), lincRNA [TCONS_l2_00017775]	0.971901	-0.991553	3.89994	0.0046209
A_32_P172882	LBX1-AS1	Homo sapiens LBX1 antisense RNA 1 (head to head) (LBX1-AS1), long non-coding RNA [NR_029380]	1.54489	-0.417839	3.89797	0.0285357
A_33_P3325708	LOC101927801		0.497349	-1.46388	3.89393	0.00537797
A_23_P78608	DENND1C	Homo sapiens DENN/MADD domain containing 1C (DENND1C), transcript variant 1, mRNA [NM_024898]	0.915363	-1.04318	3.8867	0.00501044
A_33_P3348714	FGF9	Homo sapiens fibroblast growth factor 9 (FGF9), mRNA [NM_002010]	0.592617	-1.36591	3.88664	0.00596528
A_33_P3332135	PHOSPHO1	Homo sapiens phosphatase, orphan 1 (PHOSPHO1), transcript variant 1, mRNA [NM_001143804]	1.8541	-0.104184	3.88599	0.0360968
A_33_P3384913			0.790536	-1.16759	3.88557	0.00501044
A_33_P3335461		Homo sapiens putative CHST11/IgH oncoprotein (CHST11/IgH fusion) mRNA, complete cds. [AY533203]	1.00092	-0.956941	3.88486	0.0144164
A_24_P31421	GLTSCR1	Homo sapiens glioma tumor suppressor candidate region gene 1 (GLTSCR1), mRNA [NM_015711]	1.70657	-0.249569	3.88023	0.024095
A_33_P3325808		tubulin, beta 3 class III pseudogene 2 [Source:HGNC Symbol;Acc:HGNC:42181] [ENST00000480063]	0.0953778	-1.85969	3.87733	0.00920391
A_33_P3809328			0.992228	-0.962415	3.8762	0.0046209
A_23_P307502	CDKN2A-AS1	Homo sapiens CDKN2A antisense RNA 1 (head to head) (CDKN2A-AS1), long non-coding RNA [NR_024274]	0.883867	-1.06936	3.87239	0.00882845
A_19_P00322207	LINC01375	Homo sapiens long intergenic non-protein coding RNA 1375 (LINC01375), long non-coding RNA [NR_110655]	1.21322	-0.739797	3.87184	0.00727135
A_21_P0007194	lnc-C11orf74-6	LNCipedia lincRNA (lnc-C11orf74-6), lincRNA [lnc-C11orf74-6:1]	1.04112	-0.911258	3.87012	0.0207352
A_21_P0004167	lnc-REEP5-1	LNCipedia lincRNA (lnc-REEP5-1), lincRNA [lnc-REEP5-1:1]	1.10394	-0.847402	3.86735	0.00674028
A_33_P3411372	LOC100131626	Homo sapiens uncharacterized LOC100131626 (LOC100131626), transcript variant 1, long non-coding RNA [NR_046369]	0.418199	-1.53265	3.86603	0.00501044
A_33_P3237574	HLA-A	Homo sapiens major histocompatibility complex, class I, A (HLA-A), transcript variant 2 (A*01:01:01:01 allele), mRNA [NM_001242758]	1.41575	-0.534586	3.86464	0.0463153
A_33_P3284019	FOXP4	Homo sapiens forkhead box P4 (FOXP4), transcript variant 1, mRNA [NM_001012426]	0.947128	-1.00296	3.86398	0.049318
A_33_P3208995	ZNF663P	Homo sapiens zinc finger protein 663, pseudogene (ZNF663P), non-coding RNA [NR_045983]	0.444826	-1.50526	3.86397	0.00501044
A_23_P134433	EN2	Homo sapiens engrailed homeobox 2 (EN2), mRNA [NM_001427]	1.86902	-0.0805559	3.86261	0.0392832
A_33_P3402993			1.56943	-0.379145	3.85993	0.00501044
A_24_P142495	KRTAP1-3	Homo sapiens keratin associated protein 1-3 (KRTAP1-3), mRNA [NM_030966]	1.55256	-0.39531	3.85805	0.0284093
A_23_P355447	ZDHHC22	Homo sapiens zinc finger, DHHC-type containing 22 (ZDHHC22), mRNA [NM_174976]	1.61686	-0.330822	3.85755	0.0387077
A_21_P0007651	lnc-AACS-2	LNCipedia lincRNA (lnc-AACS-2), lincRNA [lnc-AACS-2:1]	1.3188	-0.628251	3.85584	0.0108426
A_19_P00809119	CASC15	Homo sapiens cancer susceptibility candidate 15 (non-protein coding) (CASC15), long non-coding RNA [NR_015410]	0.33851	-1.60671	3.85097	0.00590541
A_21_P0000509	SNAR-G2	Homo sapiens small ILF3/NF90-associated RNA G2 (SNAR-G2), small nuclear RNA [NR_024244]	0.458065	-1.48664	3.84958	0.00555956
A_21_P0014216		AGENCOURT_13976868 NIH_MGC_173 Homo sapiens cDNA 5', mRNA sequence [CD177336]	1.54998	-0.393231	3.8456	0.0188683
A_23_P6818	SEMA3G	Homo sapiens sema domain, immunoglobulin domain (Ig), short basic domain, secreted, (semaphorin) 3G (SEMA3G), mRNA [NM_020163]	1.114	-0.828447	3.84356	0.00526626
A_21_P0007070	lnc-RPP30-2	LNCipedia lincRNA (lnc-RPP30-2), lincRNA [lnc-RPP30-2:1]	0.380226	-1.55722	3.83027	0.00573742
A_32_P4595	SGCD	Homo sapiens sarcoglycan, delta (35kDa dystrophin-associated glycoprotein) (SGCD), transcript variant 1, mRNA [NM_000337]	0.576963	-1.35917	3.82678	0.0481301
A_23_P8981	STAR	Homo sapiens steroidogenic acute regulatory protein (STAR), mRNA [NM_000349]	1.75374	-0.181574	3.82461	0.00501044
A_21_P0012397	XLOC_l2_009887	BROAD Institute lincRNA (XLOC_l2_009887), lincRNA [TCONS_l2_00018861]	0.9592	-0.975375	3.82265	0.00501044
A_33_P3410821			0.572641	-1.36104	3.82028	0.00501044
A_33_P3287348	CHN2	Homo sapiens chimerin 2 (CHN2), transcript variant 4, mRNA [NM_001293070]	0.70852	-1.22515	3.82025	0.00812034
A_21_P0013573	LOC101928195	PREDICTED: Homo sapiens monofunctional C1-tetrahydrofolate synthase, mitochondrial-like (LOC101928195), transcript variant X6, misc_RNA [XR_252557]	1.53006	-0.403334	3.81952	0.0427746
A_33_P3399218		HUMRPS7A ribosomal protein {Homo sapiens} (exp=-1; wgp=0; cg=0), partial (65%) [THC2633659]	0.325263	-1.60731	3.81736	0.00520014
A_19_P00316840	HHLA1	Homo sapiens HERV-H LTR-associating 1 (HHLA1), mRNA [NM_001145095]	1.46599	-0.466488	3.8171	0.0243816
A_24_P131589	CD86	Homo sapiens CD86 molecule (CD86), transcript variant 2, mRNA [NM_006889]	0.503322	-1.4271	3.81168	0.0116393
A_33_P3391803		ribosomal protein L7 pseudogene 12 [Source:HGNC Symbol;Acc:HGNC:36611] [ENST00000446719]	0.279637	-1.65049	3.81089	0.04168
A_21_P0012570	LOC729732	Homo sapiens uncharacterized LOC729732 (LOC729732), long non-coding RNA [NR_047662]	1.39171	-0.537545	3.8086	0.0109603
A_23_P139099	OR4A15	Homo sapiens olfactory receptor, family 4, subfamily A, member 15 (OR4A15), mRNA [NM_001005275]	0.662086	-1.26646	3.8067	0.00501044
A_24_P475349	RAB6B	Homo sapiens RAB6B, member RAS oncogene family (RAB6B), mRNA [NM_016577]	1.21657	-0.710112	3.80181	0.00562974
A_23_P61149	INPP5D	Homo sapiens inositol polyphosphate-5-phosphatase, 145kDa (INPP5D), transcript variant 1, mRNA [NM_001017915]	1.04088	-0.885779	3.80174	0.00484374
A_21_P0005708	LOC101929628	PREDICTED: Homo sapiens uncharacterized LOC101929628 (LOC101929628), transcript variant X4, ncRNA [XR_426319]	1.19805	-0.728387	3.80115	0.00518122
A_23_P213620	PPP2R2B	Homo sapiens protein phosphatase 2, regulatory subunit B, beta (PPP2R2B), transcript variant 10, mRNA [NM_001271948]	0.592518	-1.33221	3.79665	0.0358158
A_21_P0007350	lnc-CHST1-4	LNCipedia lincRNA (lnc-CHST1-4), lincRNA [lnc-CHST1-4:2]	1.45602	-0.468427	3.79592	0.0116602
A_21_P0009540	LOC101927757	PREDICTED: Homo sapiens uncharacterized LOC101927757 (LOC101927757), transcript variant X1, ncRNA [XR_248470]	0.701067	-1.22228	3.79303	0.0425647
A_23_P94275	DKK4	Homo sapiens dickkopf WNT signaling pathway inhibitor 4 (DKK4), mRNA [NM_014420]	1.07495	-0.847364	3.79029	0.0114317
A_33_P3386591	TCP11X2	Homo sapiens t-complex 11 family, X-linked 2 (TCP11X2), mRNA [NM_001277423]	0.825056	-1.09689	3.78934	0.00501044
A_33_P3401841	CTDP1	CTD (carboxy-terminal domain, RNA polymerase II, polypeptide A) phosphatase, subunit 1 [Source:HGNC Symbol;Acc:HGNC:2498] [ENST00000613122]	1.27342	-0.646969	3.78525	0.0130789
A_33_P3301040	HHLA2	Homo sapiens HERV-H LTR-associating 2 (HHLA2), transcript variant 4, mRNA [NM_001282558]	0.534167	-1.38467	3.78117	0.00501044
A_33_P3375910			1.15819	-0.759768	3.77888	0.00636746
A_21_P0009369	lnc-FAM195B-1	LNCipedia lincRNA (lnc-FAM195B-1), lincRNA [lnc-FAM195B-1:1]	1.42315	-0.493784	3.77619	0.0243283
A_33_P3272823	MAG	Homo sapiens myelin associated glycoprotein (MAG), transcript variant 1, mRNA [NM_002361]	1.514	-0.401928	3.77357	0.044697
A_21_P0006740	LOC101929073	Homo sapiens uncharacterized LOC101929073 (LOC101929073), long non-coding RNA [NR_120650]	1.33481	-0.579609	3.76962	0.00573742
A_33_P3332180	RBP3	Homo sapiens retinol binding protein 3, interstitial (RBP3), mRNA [NM_002900]	1.63877	-0.275452	3.7691	0.0244427
A_33_P3211018			1.44545	-0.468351	3.768	0.0376337
A_23_P431346	PRR15	Homo sapiens proline rich 15 (PRR15), mRNA [NM_175887]	1.82693	-0.0867203	3.7676	0.0269098
A_33_P3372965		Q5THX3_HUMAN (Q5THX3) Expressed in hematopoietic cells, heart, liver (HLL), partial (10%) [THC2548828]	1.16125	-0.751535	3.76536	0.0126273
A_33_P3323939	LIPN	Homo sapiens lipase, family member N (LIPN), mRNA [NM_001102469]	1.19961	-0.712849	3.76449	0.0106616
A_33_P3419733	DNAJC5	Homo sapiens DnaJ (Hsp40) homolog, subfamily C, member 5 (DNAJC5), mRNA [NM_025219]	1.56986	-0.341761	3.76232	0.0228029
A_21_P0006628	LOC101927419	Homo sapiens uncharacterized LOC101927419 (LOC101927419), long non-coding RNA [NR_120621]	1.13523	-0.776022	3.76135	0.0175597
A_21_P0010465	lnc-APOBEC3F-1	LNCipedia lincRNA (lnc-APOBEC3F-1), lincRNA [lnc-APOBEC3F-1:1]	1.31793	-0.593187	3.76099	0.0137363
A_21_P0006211	lnc-PALM2-AKAP2-1	LNCipedia lincRNA (lnc-PALM2-AKAP2-1), lincRNA [lnc-PALM2-AKAP2-1:1]	1.54932	-0.36158	3.76045	0.0280593
A_23_P420431	XKR3	Homo sapiens XK, Kell blood group complex subunit-related family, member 3 (XKR3), mRNA [NM_175878]	1.41417	-0.494675	3.75508	0.0132587
A_33_P3394993	PREX2	Homo sapiens phosphatidylinositol-3,4,5-trisphosphate-dependent Rac exchange factor 2 (PREX2), transcript variant 2, mRNA [NM_025170]	1.13028	-0.778454	3.7548	0.00602501
A_33_P3394252	KANSL1L	Homo sapiens KAT8 regulatory NSL complex subunit 1-like (KANSL1L), mRNA [NM_152519]	1.13865	-0.770007	3.7546	0.00553217
A_33_P3246153		olfactory receptor, family 5, subfamily AZ, member 1 pseudogene [Source:HGNC Symbol;Acc:HGNC:15262] [ENST00000527448]	1.48383	-0.42409	3.75269	0.00584257
A_33_P3362831	TNNI1	Homo sapiens troponin I type 1 (skeletal, slow) (TNNI1), mRNA [NM_003281]	1.05529	-0.852472	3.75226	0.00608669
A_33_P3270102	RNF126	Homo sapiens ring finger protein 126 (RNF126), mRNA [NM_194460]	1.8191	-0.0878922	3.75027	0.0487998
A_21_P0001789	lnc-TMEM17-2	LNCipedia lincRNA (lnc-TMEM17-2), lincRNA [lnc-TMEM17-2:5]	1.46029	-0.445871	3.74811	0.0213042
A_32_P52330	LOC113230	Homo sapiens uncharacterized protein LOC113230 (LOC113230), transcript variant 1, mRNA [NM_001291291]	0.904149	-1.00122	3.74606	0.00501044
A_23_P207154	CSH2	Homo sapiens chorionic somatomammotropin hormone 2 (CSH2), transcript variant 2, mRNA [NM_022644]	0.803532	-1.10142	3.74495	0.00828368
A_33_P3316173	KCNJ13	Homo sapiens potassium channel, inwardly rectifying subfamily J, member 13 (KCNJ13), transcript variant 1, mRNA [NM_002242]	1.93465	0.0300223	3.74412	0.0106229
A_21_P0014737	ZFPM2	zinc finger protein, FOG family member 2 [Source:HGNC Symbol;Acc:HGNC:16700] [ENST00000521923]	0.918925	-0.9856	3.74386	0.0135637
A_23_P500300	TRIM15	Homo sapiens tripartite motif containing 15 (TRIM15), mRNA [NM_033229]	1.14792	-0.75621	3.74282	0.00850785
A_21_P0003216	LOC101927440	PREDICTED: Homo sapiens uncharacterized LOC101927440 (LOC101927440), ncRNA [XR_249342]	0.792658	-1.10771	3.73308	0.00501044
A_23_P405878	C12orf54	Homo sapiens chromosome 12 open reading frame 54 (C12orf54), mRNA [NM_152319]	0.48557	-1.41319	3.72893	0.00501044
A_33_P3255165	ACTA2-AS1	Homo sapiens ACTA2 antisense RNA 1 (ACTA2-AS1), long non-coding RNA [NR_125373]	1.12903	-0.769106	3.72732	0.0118799
A_21_P0003137	MTRNR2L2	Homo sapiens MT-RNR2-like 2 (MTRNR2L2), mRNA [NM_001190470]	0.397627	-1.49984	3.7256	0.00499641
A_33_P3884005	LOC93444	Homo sapiens cDNA FLJ20168 fis, clone COL09525. [AK000175]	0.953374	-0.944094	3.72559	0.00501044
A_33_P3589018		Q5T8U4_HUMAN (Q5T8U4) Ribosomal protein L7a, partial (90%) [THC2603223]	1.41669	-0.479126	3.72131	0.0173625
A_33_P3368313	MT1H	Homo sapiens metallothionein 1H (MT1H), mRNA [NM_005951]	1.37999	-0.515588	3.72072	0.0121055
A_21_P0005333	lnc-PAX4-1	LNCipedia lincRNA (lnc-PAX4-1), lincRNA [lnc-PAX4-1:1]	0.937386	-0.95667	3.71679	0.0239743
A_21_P0007435	LOC101928812	Homo sapiens uncharacterized LOC101928812 (LOC101928812), transcript variant 1, long non-coding RNA [NR_120557]	0.559006	-1.33153	3.70773	0.0129911
A_33_P3297853	AKNA	Homo sapiens AT-hook transcription factor (AKNA), mRNA [NM_030767]	0.85706	-1.03316	3.70693	0.00603703
A_21_P0009162	CCDC144NL-AS1	PREDICTED: Homo sapiens uncharacterized LOC102724783 (LOC102724783), ncRNA [XR_424802]	0.622952	-1.26674	3.70556	0.0172307
A_21_P0005167			1.39691	-0.492407	3.70459	0.0180568
A_21_P0009382	LINC01563	Homo sapiens long intergenic non-protein coding RNA 1563 (LINC01563), transcript variant 1, long non-coding RNA [NR_110895]	1.15987	-0.728365	3.70183	0.00501044
A_33_P3399693	LOC100127955	Homo sapiens cDNA FLJ45105 fis, clone BRAWH3033117. [AK127048]	1.49084	-0.396864	3.70046	0.0132914
A_21_P0000900	STARD4-AS1	Homo sapiens STARD4 antisense RNA 1 (STARD4-AS1), long non-coding RNA [NR_040093]	1.36754	-0.518916	3.69727	0.0158435
A_21_P0008449	lnc-MAX-2	LNCipedia lincRNA (lnc-MAX-2), lincRNA [lnc-MAX-2:2]	0.933535	-0.952871	3.69713	0.00449792
A_19_P00318152	SNHG11	Homo sapiens small nucleolar RNA host gene 11 (non-protein coding) (SNHG11), long non-coding RNA [NR_003239]	2.01469	0.130146	3.69236	0.0474858
A_23_P139123	SERPING1	Homo sapiens serpin peptidase inhibitor, clade G (C1 inhibitor), member 1 (SERPING1), transcript variant 1, mRNA [NM_000062]	0.316358	-1.56812	3.69219	0.00501044
A_21_P0013177	XLOC_l2_013293	BROAD Institute lincRNA (XLOC_l2_013293), lincRNA [TCONS_l2_00025693]	1.00907	-0.874526	3.68993	0.00501044
A_24_P934387	SLC5A12	Homo sapiens solute carrier family 5 (sodium/monocarboxylate cotransporter), member 12 (SLC5A12), mRNA [NM_178498]	1.01595	-0.867314	3.68909	0.00647312
A_33_P3255001	LINC00691	Homo sapiens long intergenic non-protein coding RNA 691 (LINC00691), long non-coding RNA [NR_026834]	0.762571	-1.11935	3.68565	0.0269486
A_33_P3287731	KAT6B	af84g01.s1 Soares_testis_NHT Homo sapiens cDNA clone IMAGE:1048752 3', mRNA sequence [AA626923]	0.615492	-1.26632	3.68538	0.00506714
A_21_P0003590	lnc-STIM2-3	LNCipedia lincRNA (lnc-STIM2-3), lincRNA [lnc-STIM2-3:1]	1.47385	-0.407012	3.68296	0.0330758
A_21_P0009662	lnc-ZNF507-4	Homo sapiens cDNA FLJ40174 fis, clone TESTI2016996. [AK097493]	0.90467	-0.974818	3.67945	0.0100719
A_24_P13083	TSPAN18	Homo sapiens tetraspanin 18 (TSPAN18), mRNA [NM_130783]	1.24011	-0.638562	3.67736	0.0110955
A_23_P38505	CXCL16	Homo sapiens chemokine (C-X-C motif) ligand 16 (CXCL16), transcript variant 1, mRNA [NM_022059]	0.716968	-1.15668	3.66458	0.00501044
A_21_P0009984	lnc-C20orf197-3	LNCipedia lincRNA (lnc-C20orf197-3), lincRNA [lnc-C20orf197-3:13]	-0.0936734	-1.96724	3.66437	0.0048534
A_21_P0001978	lnc-ITM2C-1	LNCipedia lincRNA (lnc-ITM2C-1), lincRNA [lnc-ITM2C-1:5]	1.03174	-0.841031	3.66234	0.00501044
A_23_P424734	EXOC3L1	Homo sapiens exocyst complex component 3-like 1 (EXOC3L1), mRNA [NM_178516]	1.15718	-0.715416	3.66192	0.00501044
A_21_P0010348		MIAT neighbor (non-protein coding) [Source:HGNC Symbol;Acc:HGNC:50731] [ENST00000444388]	0.702869	-1.16961	3.66162	0.0128232
A_21_P0009539	lnc-B4GALT6-2	LNCipedia lincRNA (lnc-B4GALT6-2), lincRNA [lnc-B4GALT6-2:2]	1.44326	-0.428828	3.66063	0.0418312
A_23_P114883	FMOD	Homo sapiens fibromodulin (FMOD), transcript variant 1, mRNA [NM_002023]	0.775546	-1.09605	3.65937	0.0046209
A_33_P3226479	CSN1S2BP	Homo sapiens casein alpha s2-like B, pseudogene (CSN1S2BP), non-coding RNA [NR_033311]	1.37402	-0.497331	3.65875	0.010742
A_33_P3250730	ASIC4	Homo sapiens acid sensing (proton gated) ion channel family member 4 (ASIC4), mRNA [NM_182847]	1.5441	-0.325284	3.65376	0.039088
A_21_P0000767	SLIT1-AS1	Homo sapiens SLIT1 antisense RNA 1 (SLIT1-AS1), long non-coding RNA [NR_038330]	1.42693	-0.442381	3.65359	0.0135009
A_21_P0014829		Q14867_HUMAN (Q14867) K222 protein (Fragment), complete [THC2548955]	1.13998	-0.728619	3.65178	0.0046209
A_23_P139198	LGALS12	Homo sapiens lectin, galactoside-binding, soluble, 12 (LGALS12), transcript variant 2, mRNA [NM_033101]	1.11697	-0.751364	3.6511	0.0215722
A_24_P227450	ACAD10	Homo sapiens acyl-CoA dehydrogenase family, member 10 (ACAD10), transcript variant 2, mRNA [NM_025247]	1.77789	-0.0902214	3.65054	0.03458
A_19_P00322225	LINC01564	Homo sapiens long intergenic non-protein coding RNA 1564 (LINC01564), long non-coding RNA [NR_125841]	1.13898	-0.728975	3.65016	0.00565748
A_23_P865	FRRS1	Homo sapiens ferric-chelate reductase 1 (FRRS1), mRNA [NM_001013660]	1.0504	-0.817469	3.64994	0.00853739
A_24_P219378	CASKIN1	Homo sapiens CASK interacting protein 1 (CASKIN1), mRNA [NM_020764]	0.573397	-1.29423	3.64931	0.00547733
A_32_P183367	CELF4	Homo sapiens CUGBP, Elav-like family member 4 (CELF4), transcript variant 1, mRNA [NM_020180]	1.31144	-0.55598	3.6488	0.00536412
A_33_P3257891	GSTA3	Homo sapiens glutathione S-transferase alpha 3 (GSTA3), mRNA [NM_000847]	0.561321	-1.30497	3.64595	0.00573785
A_24_P71973	KDR	Homo sapiens kinase insert domain receptor (a type III receptor tyrosine kinase) (KDR), mRNA [NM_002253]	0.838655	-1.02731	3.64512	0.0138484
A_23_P166779	LINC00312	Homo sapiens long intergenic non-protein coding RNA 312 (LINC00312), long non-coding RNA [NR_024065]	0.616723	-1.24735	3.64034	0.00824704
A_23_P78867	RYR1	Homo sapiens ryanodine receptor 1 (skeletal) (RYR1), transcript variant 1, mRNA [NM_000540]	1.16345	-0.700258	3.63942	0.00501044
A_33_P3365392	LOC401557	Homo sapiens uncharacterized LOC401557 (LOC401557), long non-coding RNA [NR_046107]	0.816779	-1.0461	3.63734	0.00632978
A_21_P0010504	HOTAIR	Homo sapiens HOX transcript antisense RNA (HOTAIR), transcript variant 3, long non-coding RNA [NR_047518]	0.196751	-1.66453	3.63331	0.00542945
A_33_P3315899			1.75151	-0.109574	3.6328	0.0363527
A_33_P3374365			0.910383	-0.949776	3.63048	0.00596528
A_33_P3322539	BEND2	Homo sapiens BEN domain containing 2 (BEND2), transcript variant 2, mRNA [NM_001184767]	0.755684	-1.10397	3.62921	0.00504394
A_33_P3214412	OR4A5	Homo sapiens olfactory receptor, family 4, subfamily A, member 5 (OR4A5), mRNA [NM_001005272]	0.957502	-0.900941	3.62616	0.00468169
A_21_P0003560	LINC00955	Homo sapiens long intergenic non-protein coding RNA 955 (LINC00955), long non-coding RNA [NR_040045]	1.55747	-0.300444	3.62484	0.022535
A_33_P3249649	CACTIN-AS1	Homo sapiens CACTIN antisense RNA 1 (CACTIN-AS1), long non-coding RNA [NR_038865]	1.21234	-0.64505	3.62352	0.0359554
A_21_P0008312	lnc-C14orf23-3	LNCipedia lincRNA (lnc-C14orf23-3), lincRNA [lnc-C14orf23-3:1]	0.901516	-0.954364	3.61973	0.00598606
A_33_P3259954			1.38799	-0.463656	3.60911	0.0210762
A_23_P167159	SCRG1	Homo sapiens stimulator of chondrogenesis 1 (SCRG1), mRNA [NM_007281]	0.661471	-1.18743	3.60226	0.0156613
A_21_P0007220		synaptotagmin XII [Source:HGNC Symbol;Acc:HGNC:18381] [ENST00000393946]	1.02667	-0.820721	3.59848	0.0100852
A_23_P119353	RASIP1	Homo sapiens Ras interacting protein 1 (RASIP1), mRNA [NM_017805]	-0.258296	-2.10482	3.59634	0.00423827
A_33_P3234580	ASS1	Homo sapiens argininosuccinate synthase 1 (ASS1), transcript variant 1, mRNA [NM_000050]	1.21911	-0.627367	3.59621	0.0046209
A_21_P0007347	lnc-TP53I11-1	LNCipedia lincRNA (lnc-TP53I11-1), lincRNA [lnc-TP53I11-1:1]	0.226981	-1.61846	3.59362	0.005739
A_24_P146683	MSMB	Homo sapiens microseminoprotein, beta- (MSMB), transcript variant PSP94, mRNA [NM_002443]	1.01129	-0.833884	3.59296	0.00501044
A_33_P3236213			0.86153	-0.983109	3.59163	0.00643938
A_33_P3384284	SUPT20HL1	Homo sapiens suppressor of Ty 20 homolog (S. cerevisiae)-like 1 (SUPT20HL1), mRNA [NM_001136234]	0.341684	-1.50219	3.58972	0.00606454
A_21_P0008751	lnc-ITGA11-2	LNCipedia lincRNA (lnc-ITGA11-2), lincRNA [lnc-ITGA11-2:3]	0.771067	-1.07161	3.58675	0.0126235
A_21_P0005705	lnc-CLVS1-3	LNCipedia lincRNA (lnc-CLVS1-3), lincRNA [lnc-CLVS1-3:1]	1.02819	-0.814442	3.58663	0.00543662
A_33_P3390107	RNA18S5	Homo sapiens RNA, 18S ribosomal 5 (RNA18S5), ribosomal RNA [NR_003286]	0.247384	-1.59509	3.58625	0.00501044
A_33_P3229288	ACE	Homo sapiens angiotensin I converting enzyme (ACE), transcript variant 1, mRNA [NM_000789]	1.49594	-0.345807	3.58445	0.0221957
A_23_P115064	CRABP2	Homo sapiens cellular retinoic acid binding protein 2 (CRABP2), transcript variant 1, mRNA [NM_001878]	1.61229	-0.228287	3.58153	0.0124941
A_33_P3213392		Q5T400_HUMAN (Q5T400) OTTHUMP00000018721, partial (95%) [THC2752485]	0.334162	-1.50608	3.5807	0.0128341
A_21_P0001720	lnc-MTOR-2	LNCipedia lincRNA (lnc-MTOR-2), lincRNA [lnc-MTOR-2:1]	0.672449	-1.16739	3.57969	0.00552305
A_23_P252541	RAB7B	Homo sapiens RAB7B, member RAS oncogene family (RAB7B), transcript variant 1, mRNA [NM_177403]	1.36338	-0.475483	3.57727	0.0110885
A_33_P3273399		UI-E-EJ0-aho-h-10-0-UI.s1 UI-E-EJ0 Homo sapiens cDNA clone UI-E-EJ0-aho-h-10-0-UI 3', mRNA sequence [BU739610]	0.832588	-1.00614	3.57695	0.00501044
A_23_P323180	HOXD3	Homo sapiens homeobox D3 (HOXD3), mRNA [NM_006898]	0.59309	-1.24553	3.57667	0.0194665
A_21_P0001692	LOC101927412	Homo sapiens uncharacterized LOC101927412 (LOC101927412), transcript variant 2, long non-coding RNA [NR_125941]	1.28892	-0.549612	3.57646	0.0159644
A_19_P00315863	LINC00607	long intergenic non-protein coding RNA 607 [Source:HGNC Symbol;Acc:HGNC:43944] [ENST00000417922]	1.04	-0.798349	3.57602	0.0181321
A_21_P0006703			1.36382	-0.474223	3.57524	0.010221
A_23_P161968	SLC22A10	Homo sapiens solute carrier family 22, member 10 (SLC22A10), mRNA [NM_001039752]	1.01283	-0.824134	3.57258	0.00921799
A_21_P0007777	lnc-NCOR2-1	LNCipedia lincRNA (lnc-NCOR2-1), lincRNA [lnc-NCOR2-1:2]	1.07075	-0.766061	3.57218	0.0048534
A_33_P3364289	HSH2D	Homo sapiens hematopoietic SH2 domain containing (HSH2D), transcript variant 2, mRNA [NM_001291274]	0.999105	-0.837623	3.57199	0.00501044
A_33_P3237260	C11orf53	Homo sapiens chromosome 11 open reading frame 53 (C11orf53), mRNA [NM_198498]	0.61267	-1.22246	3.56804	0.00494732
A_21_P0014370		BX103273 Soares_testis_NHT Homo sapiens cDNA clone IMAGp998D091862, mRNA sequence [BX103273]	1.18995	-0.645162	3.568	0.0117387
A_33_P3474538	ZNF90	Homo sapiens zinc finger protein 90 (ZNF90), mRNA [NM_007138]	0.466839	-1.36761	3.56635	0.00575148
A_19_P00318175	MIAT	Homo sapiens myocardial infarction associated transcript (non-protein coding) (MIAT), transcript variant 2, long non-coding RNA [NR_033319]	1.25605	-0.577296	3.56362	0.00505364
A_33_P3247210			1.28604	-0.547013	3.56291	0.0249503
A_23_P373031	CACNA1C	Homo sapiens calcium channel, voltage-dependent, L type, alpha 1C subunit (CACNA1C), transcript variant 18, mRNA [NM_000719]	1.17579	-0.657255	3.56289	0.00571658
A_33_P3335920	SYNE1	Homo sapiens spectrin repeat containing, nuclear envelope 1 (SYNE1), transcript variant 1, mRNA [NM_182961]	1.7167	-0.116089	3.56226	0.0435531
A_21_P0011240	XLOC_l2_004180	BROAD Institute lincRNA (XLOC_l2_004180), lincRNA [TCONS_l2_00007710]	1.3726	-0.460118	3.56208	0.00525969
A_24_P922631	C5orf58	Homo sapiens chromosome 5 open reading frame 58 (C5orf58), mRNA [NM_001102609]	1.02123	-0.80945	3.55705	0.00979687
A_23_P142606	CRYGC	Homo sapiens crystallin, gamma C (CRYGC), mRNA [NM_020989]	1.43483	-0.395147	3.55532	0.00510792
A_33_P3315470	LINC01018	Homo sapiens long intergenic non-protein coding RNA 1018 (LINC01018), transcript variant 1, long non-coding RNA [NR_024424]	0.236016	-1.59364	3.55454	0.0145778
A_21_P0010518	MST1P2	Homo sapiens macrophage stimulating 1 (hepatocyte growth factor-like) pseudogene 2 (MST1P2), non-coding RNA [NR_027504]	0.932949	-0.896023	3.55284	0.0327491
A_32_P200238	UCA1	Homo sapiens urothelial cancer associated 1 (non-protein coding) (UCA1), long non-coding RNA [NR_015379]	0.809259	-1.01891	3.55086	0.00423827
A_33_P3388588	LOC400558	Homo sapiens uncharacterized LOC400558 (LOC400558), long non-coding RNA [NR_046200]	1.69822	-0.129779	3.55043	0.0242853
A_23_P429514	WFIKKN2	Homo sapiens WAP, follistatin/kazal, immunoglobulin, kunitz and netrin domain containing 2 (WFIKKN2), mRNA [NM_175575]	1.36846	-0.456426	3.54279	0.00501044
A_21_P0010021	lnc-CD93-1	LNCipedia lincRNA (lnc-CD93-1), lincRNA [lnc-CD93-1:1]	0.733713	-1.09099	3.54234	0.00526286
A_21_P0005037	LOC102724168	PREDICTED: Homo sapiens uncharacterized LOC102724168 (LOC102724168), ncRNA [XR_426066]	0.429943	-1.39413	3.54079	0.00501044
A_21_P0003822	lnc-FRG2-3	LNCipedia lincRNA (lnc-FRG2-3), lincRNA [lnc-FRG2-3:1]	0.576094	-1.2453	3.53422	0.00706416
A_23_P315212	NTSR2	Homo sapiens neurotensin receptor 2 (NTSR2), mRNA [NM_012344]	1.06146	-0.759619	3.53344	0.00632063
A_21_P0000297	SNORD62A	Homo sapiens small nucleolar RNA, C/D box 62A (SNORD62A), small nucleolar RNA [NR_002914]	0.806066	-1.01444	3.53206	0.00565609
A_33_P3354678	TRIM78P	Homo sapiens TRIpartite motif protein pseudogene mRNA sequence. [AF230412]	0.587343	-1.23282	3.5312	0.00501044
A_21_P0003161	lnc-LRRC58-1	LNCipedia lincRNA (lnc-LRRC58-1), lincRNA [lnc-LRRC58-1:1]	1.27413	-0.544318	3.527	0.00623396
A_21_P0009679	lnc-SNAPC2-1	LNCipedia lincRNA (lnc-SNAPC2-1), lincRNA [lnc-SNAPC2-1:1]	1.83207	0.0157441	3.52184	0.0453064
A_33_P3381613			0.122127	-1.69293	3.51874	0.00912945
A_21_P0008159	lnc-KIAA0226L-3	LNCipedia lincRNA (lnc-KIAA0226L-3), lincRNA [lnc-KIAA0226L-3:1]	1.31498	-0.499785	3.51803	0.00741841
A_21_P0002342	lnc-SPAG16-4	LNCipedia lincRNA (lnc-SPAG16-4), lincRNA [lnc-SPAG16-4:4]	0.454023	-1.35896	3.51368	0.0133111
A_33_P3277758			0.475855	-1.33709	3.51359	0.00543194
A_21_P0010012	lnc-FOXA2-6	LNCipedia lincRNA (lnc-FOXA2-6), lincRNA [lnc-FOXA2-6:1]	0.820562	-0.991956	3.51255	0.00547733
A_33_P3239620	SPINT3	Homo sapiens serine peptidase inhibitor, Kunitz type, 3 (SPINT3), mRNA [NM_006652]	0.927468	-0.884563	3.51137	0.00971427
A_32_P928190	LOC100130964	Homo sapiens ADAM metallopeptidase domain 3A-like (LOC100130964), long non-coding RNA [NR_046245]	1.39943	-0.411598	3.50892	0.0191428
A_33_P3261937	RNASE13	Homo sapiens ribonuclease, RNase A family, 13 (non-active) (RNASE13), mRNA [NM_001012264]	0.127655	-1.68322	3.50854	0.0240567
A_21_P0000144	LOC100505478	Homo sapiens uncharacterized LOC100505478 (LOC100505478), mRNA [NM_001199233]	0.669409	-1.14112	3.50772	0.00559239
A_33_P3261433			1.71321	-0.0971661	3.50733	0.0345739
A_21_P0006024			1.02564	-0.784722	3.5073	0.00597602
A_21_P0007316	lnc-DENND5A-1	LNCipedia lincRNA (lnc-DENND5A-1), lincRNA [lnc-DENND5A-1:1]	1.25035	-0.55947	3.50597	0.0140772
A_24_P332081	JAKMIP3	Homo sapiens Janus kinase and microtubule interacting protein 3 (JAKMIP3), mRNA [NM_001105521]	1.12486	-0.683845	3.50328	0.0174768
A_21_P0006066		603076822F1 NIH_MGC_119 Homo sapiens cDNA clone IMAGE:5168765 5', mRNA sequence [BI825881]	1.06764	-0.740897	3.50287	0.0046209
A_33_P3362636	CISD3	Homo sapiens CDGSH iron sulfur domain 3 (CISD3), mRNA [NM_001136498]	1.56159	-0.245683	3.4998	0.0346468
A_24_P278747	CCND2	Homo sapiens cyclin D2 (CCND2), mRNA [NM_001759]	0.210975	-1.59594	3.49892	0.0293348
A_33_P3734384	lnc-MYO1G-1	Homo sapiens cDNA FLJ40207 fis, clone TESTI2020946. [AK097526]	0.794177	-1.01202	3.49719	0.0273742
A_24_P399980	HEPH	Homo sapiens hephaestin (HEPH), transcript variant 2, mRNA [NM_014799]	0.245949	-1.56018	3.49702	0.00501044
A_21_P0014500			1.35953	-0.44569	3.49484	0.0253211
A_24_P932416	TMEM14E	Homo sapiens transmembrane protein 14E (TMEM14E), mRNA [NM_001123228]	0.356903	-1.44772	3.49338	0.00510308
A_33_P3297205	C22orf29	Homo sapiens chromosome 22 open reading frame 29 (C22orf29), mRNA [NM_024627]	1.41249	-0.390413	3.48922	0.039518
A_33_P3325748	TRIOBP	Homo sapiens TRIO and F-actin binding protein (TRIOBP), transcript variant 2, mRNA [NM_138632]	0.4881	-1.31434	3.4881	0.00990258
A_33_P3228402			0.400617	-1.40177	3.48796	0.0174216
A_23_P344578	FAM154A	Homo sapiens family with sequence similarity 154, member A (FAM154A), transcript variant 1, mRNA [NM_153707]	0.743959	-1.05757	3.4859	0.0246924
A_24_P49199	GLDN	Homo sapiens gliomedin (GLDN), mRNA [NM_181789]	1.49411	-0.306999	3.48488	0.00993542
A_24_P282251	FGA	Homo sapiens fibrinogen alpha chain (FGA), transcript variant alpha, mRNA [NM_021871]	1.50064	-0.300462	3.48487	0.0152182
A_23_P414281	C16orf71	Homo sapiens chromosome 16 open reading frame 71 (C16orf71), mRNA [NM_139170]	1.04093	-0.760174	3.48487	0.00738129
A_33_P3241696	SLC45A2	Homo sapiens solute carrier family 45, member 2 (SLC45A2), transcript variant 3, mRNA [NM_001297417]	1.01488	-0.784875	3.4816	0.00501044
A_33_P3403714	FLJ26850	Homo sapiens FLJ26850 protein (FLJ26850), long non-coding RNA [NR_027257]	1.47695	-0.3214	3.47823	0.0458211
A_23_P59613	FZD9	Homo sapiens frizzled class receptor 9 (FZD9), mRNA [NM_003508]	1.73553	-0.0628081	3.4782	0.0403502
A_21_P0005899	LOC101927588	Homo sapiens uncharacterized LOC101927588 (LOC101927588), long non-coding RNA [NR_125420]	0.644934	-1.15314	3.47756	0.0298024
A_33_P3364607	LOC100130051	Homo sapiens cDNA FLJ45363 fis, clone BRHIP3015854. [AK127296]	0.977271	-0.819855	3.47527	0.0246038
A_19_P00318114		Homo sapiens cDNA clone IMAGE:4826598. [BC032043]	1.56437	-0.232123	3.47374	0.0192238
A_21_P0010475	lnc-XBP1-1	Q2N092_9STRA (Q2N092) Elicitin-like protein RAM5, partial (22%) [THC2751543]	1.15794	-0.638382	3.47334	0.00569816
A_21_P0007306	lnc-GLB1L2-1	LNCipedia lincRNA (lnc-GLB1L2-1), lincRNA [lnc-GLB1L2-1:8]	1.14343	-0.652806	3.47313	0.00724307
A_24_P220472	SPATA12	Homo sapiens spermatogenesis associated 12 (SPATA12), mRNA [NM_181727]	1.38359	-0.4116	3.47062	0.00546944
A_21_P0008332	lnc-FANCM-5	LNCipedia lincRNA (lnc-FANCM-5), lincRNA [lnc-FANCM-5:1]	1.3817	-0.412527	3.46831	0.0299499
A_19_P00322569		Homo sapiens precursor microRNA mir-34a, complete sequence. [EF609116]	1.70816	-0.0860408	3.46823	0.0295383
A_21_P0011149	XLOC_l2_003758	BROAD Institute lincRNA (XLOC_l2_003758), lincRNA [TCONS_l2_00006892]	1.3999	-0.394049	3.46763	0.011211
A_23_P904	BEND5	Homo sapiens BEN domain containing 5 (BEND5), transcript variant 1, mRNA [NM_024603]	0.206541	-1.58674	3.46601	0.0295269
A_23_P130359	ARHGAP28	Homo sapiens Rho GTPase activating protein 28 (ARHGAP28), mRNA [NM_001010000]	0.636594	-1.1565	3.46557	0.00674028
A_33_P3328921		long intergenic non-protein coding RNA 596 [Source:HGNC Symbol;Acc:HGNC:23167] [ENST00000559615]	1.05954	-0.733412	3.46523	0.018015
A_19_P00318183	LINC01197	Homo sapiens long intergenic non-protein coding RNA 1197 (LINC01197), long non-coding RNA [NR_034095]	0.861808	-0.930856	3.46454	0.038656
A_21_P0010419	LOC101927499	PREDICTED: Homo sapiens uncharacterized LOC101927499 (LOC101927499), ncRNA [XR_244444]	0.919224	-0.872985	3.46345	0.00576664
A_24_P21770	YPEL4	Homo sapiens yippee-like 4 (Drosophila) (YPEL4), mRNA [NM_145008]	1.06112	-0.729625	3.45994	0.00573762
A_23_P200710	PIK3C2B	Homo sapiens phosphatidylinositol-4-phosphate 3-kinase, catalytic subunit type 2 beta (PIK3C2B), mRNA [NM_002646]	0.797072	-0.993481	3.45948	0.00501044
A_33_P3334615	CNGA2	Homo sapiens cyclic nucleotide gated channel alpha 2 (CNGA2), mRNA [NM_005140]	1.40543	-0.384845	3.4588	0.0118235
A_23_P105873	TRPC4	Homo sapiens transient receptor potential cation channel, subfamily C, member 4 (TRPC4), transcript variant alpha, mRNA [NM_016179]	0.300229	-1.48955	3.45762	0.00877452
A_21_P0014610			1.00262	-0.786482	3.456	0.00501044
A_33_P3650224	CXorf49B	Homo sapiens chromosome X open reading frame 49B (CXorf49B), mRNA [NM_001145139]	0.881426	-0.906851	3.45402	0.0145747
A_33_P3360363	GATA4	Homo sapiens GATA binding protein 4 (GATA4), mRNA [NM_002052]	1.34876	-0.437405	3.44898	0.0212374
A_33_P3296348			1.12699	-0.659013	3.44858	0.0267713
A_21_P0009469	LINC01543	Homo sapiens long intergenic non-protein coding RNA 1543 (LINC01543), long non-coding RNA [NR_110762]	1.3229	-0.462546	3.44725	0.00561994
A_33_P3299921	lnc-CBWD5-2	Homo sapiens cDNA clone IMAGE:40122421. [BC131768]	0.757257	-1.02793	3.44664	0.00536606
A_33_P3228466	FXYD3	Homo sapiens FXYD domain containing ion transport regulator 3 (FXYD3), transcript variant 4, mRNA [NM_001136008]	0.82335	-0.961678	3.44625	0.00501044
A_33_P3313411	ARHGAP33	Homo sapiens Rho GTPase activating protein 33 (ARHGAP33), transcript variant 2, mRNA [NM_001172630]	1.75856	-0.0263367	3.44595	0.0361301
A_21_P0011523	XLOC_l2_005692	BROAD Institute lincRNA (XLOC_l2_005692), lincRNA [TCONS_l2_00010604]	0.487811	-1.29708	3.44593	0.00501044
A_21_P0014892		Q14403_HUMAN (Q14403) Gamma-G globin (Fragment), partial (14%) [THC2554702]	1.33826	-0.445848	3.44405	0.00504647
A_21_P0011151	LINC00446	Homo sapiens long intergenic non-protein coding RNA 446 (LINC00446), long non-coding RNA [NR_047028]	1.27659	-0.506899	3.44258	0.0158574
A_33_P3360814	NFE4	Homo sapiens nuclear factor, erythroid 4 (NFE4), mRNA [NM_001085386]	1.22592	-0.55688	3.44094	0.00608502
A_21_P0003155	LINC00635	Homo sapiens long intergenic non-protein coding RNA 635 (LINC00635), transcript variant 2, long non-coding RNA [NR_015414]	1.35198	-0.430463	3.44008	0.00801335
A_23_P352990	LINC00314	Homo sapiens long intergenic non-protein coding RNA 314 (LINC00314), long non-coding RNA [NR_027246]	1.33272	-0.449695	3.44002	0.0269201
A_21_P0007898	lnc-DHX37-9	LNCipedia lincRNA (lnc-DHX37-9), lincRNA [lnc-DHX37-9:8]	0.990982	-0.790786	3.43847	0.00501044
A_23_P26294	TPSG1	Homo sapiens tryptase gamma 1 (TPSG1), mRNA [NM_012467]	1.05107	-0.730031	3.43687	0.011842
A_33_P3351150	PIEZO2	Homo sapiens piezo-type mechanosensitive ion channel component 2 (PIEZO2), mRNA [NM_022068]	0.784021	-0.99693	3.43653	0.0117205
A_33_P3267760	BCOR	BCL6 corepressor [Source:HGNC Symbol;Acc:HGNC:20893] [ENST00000378463]	0.490129	-1.29053	3.43584	0.00978165
A_33_P3286121	LOC730159	Homo sapiens uncharacterized LOC730159 (LOC730159), mRNA [NM_001195190]	1.25753	-0.52177	3.43261	0.0046209
A_33_P3315698	ABHD12B	Homo sapiens abhydrolase domain containing 12B (ABHD12B), transcript variant 1, mRNA [NM_001206673]	1.42975	-0.349322	3.43206	0.00695429
A_24_P402438	TGFB2	Homo sapiens transforming growth factor, beta 2 (TGFB2), transcript variant 2, mRNA [NM_003238]	0.923847	-0.854818	3.43109	0.0104695
A_33_P3389827	PROM2	Homo sapiens prominin 2 (PROM2), transcript variant 1, mRNA [NM_001165978]	0.773245	-1.00539	3.43102	0.0103547
A_21_P0009075	lnc-ZDHHC7-1	LNCipedia lincRNA (lnc-ZDHHC7-1), lincRNA [lnc-ZDHHC7-1:2]	1.30471	-0.472766	3.42826	0.00727443
A_32_P66804	PTPRN2	Homo sapiens protein tyrosine phosphatase, receptor type, N polypeptide 2 (PTPRN2), transcript variant 1, mRNA [NM_002847]	1.21011	-0.566852	3.42703	0.0125113
A_21_P0002722			0.33647	-1.43996	3.42578	0.011388
A_33_P3312504	PSD4	Homo sapiens pleckstrin and Sec7 domain containing 4 (PSD4), mRNA [NM_012455]	1.35127	-0.425073	3.42556	0.0070221
A_21_P0003446	FLJ36777	uncharacterized LOC730971 [Source:EntrezGene;Acc:730971] [ENST00000504402]	0.570643	-1.20533	3.42468	0.0118956
A_33_P3329577		FBX24_HUMAN (O75426) F-box only protein 24, partial (39%) [THC2625037]	0.610821	-1.16491	3.42412	0.00501044
A_33_P3307500	STRA6	Homo sapiens stimulated by retinoic acid 6 (STRA6), transcript variant 5, mRNA [NM_001142620]	0.925546	-0.849996	3.42367	0.0117872
A_23_P375524	LCE1D	Homo sapiens late cornified envelope 1D (LCE1D), mRNA [NM_178352]	1.05076	-0.724533	3.42307	0.00612767
A_19_P00316705	lnc-MMRN1-2	Q6TXG5_RAT (Q6TXG5) LRRGT00034, partial (9%) [THC2608219]	1.32247	-0.452588	3.42253	0.0379285
A_21_P0007563	lnc-HOXC4-4	LNCipedia lincRNA (lnc-HOXC4-4), lincRNA [lnc-HOXC4-4:4]	0.754966	-1.02004	3.4224	0.00645533
A_21_P0000257	SNORD27	Homo sapiens small nucleolar RNA, C/D box 27 (SNORD27), small nucleolar RNA [NR_002563]	0.89142	-0.88275	3.42041	0.00547031
A_21_P0007775	lnc-NCOR2-3	LNCipedia lincRNA (lnc-NCOR2-3), lincRNA [lnc-NCOR2-3:1]	1.27319	-0.50061	3.41954	0.0316341
A_21_P0005579	lnc-TMEM140-1	AGENCOURT_16391134 NIH_MGC_227 Homo sapiens cDNA clone IMAGE:30718868 5', mRNA sequence [CK001067]	0.119687	-1.65393	3.41911	0.00896772
A_21_P0014485			1.25286	-0.519533	3.41621	0.00841088
A_23_P168368	C7orf69	Homo sapiens chromosome 7 open reading frame 69 (C7orf69), transcript variant 1, mRNA [NM_025031]	1.60453	-0.167186	3.41459	0.019018
A_33_P3289296	TMEM37	Homo sapiens transmembrane protein 37 (TMEM37), mRNA [NM_183240]	1.016	-0.75479	3.4124	0.00867762
A_33_P3359012	DUSP8	Homo sapiens dual specificity phosphatase 8 (DUSP8), mRNA [NM_004420]	1.44882	-0.321959	3.41238	0.0169744
A_33_P3789327	SNORD12B	AV755695 BM Homo sapiens cDNA clone BMFBHD10 5', mRNA sequence [AV755695]	1.46349	-0.306468	3.41044	0.0196106
A_33_P3229958			1.01458	-0.75527	3.41018	0.0051557
A_23_P424900	PIFO	Homo sapiens primary cilia formation (PIFO), transcript variant 1, mRNA [NM_181643]	0.795387	-0.974428	3.4101	0.00900174
A_19_P00810085	LINC00607	long intergenic non-protein coding RNA 607 [Source:HGNC Symbol;Acc:HGNC:43944] [ENST00000419922]	0.798979	-0.968505	3.4046	0.00501044
A_24_P376120	MYPN	Homo sapiens myopalladin (MYPN), transcript variant 1, mRNA [NM_032578]	0.524096	-1.2432	3.40416	0.0295437
A_33_P3303394			1.73008	-0.0362479	3.40186	0.0274635
A_33_P3219811	PTGDS	prostaglandin D2 synthase 21kDa (brain) [Source:HGNC Symbol;Acc:HGNC:9592] [ENST00000371623]	1.52698	-0.238789	3.40056	0.0179366
A_21_P0004721	LOC101927888	PREDICTED: Homo sapiens uncharacterized LOC101927888 (LOC101927888), ncRNA [XR_241961]	1.31747	-0.446897	3.39725	0.0351766
A_33_P3389713	OR5AR1	Homo sapiens olfactory receptor, family 5, subfamily AR, member 1 (gene/pseudogene) (OR5AR1), mRNA [NM_001004730]	1.26932	-0.49405	3.3949	0.0388183
A_21_P0002394	MIR7515HG	Homo sapiens MIR7515 host gene (non-protein coding) (MIR7515HG), long non-coding RNA [NR_110497]	1.29191	-0.471414	3.39479	0.00943385
A_21_P0000214	SNORD42A	Homo sapiens small nucleolar RNA, C/D box 42A (SNORD42A), small nucleolar RNA [NR_000014]	0.675928	-1.08702	3.3939	0.0108541
A_23_P30950	SLC26A8	Homo sapiens solute carrier family 26 (anion exchanger), member 8 (SLC26A8), transcript variant 1, mRNA [NM_052961]	1.55716	-0.205714	3.39373	0.0267281
A_33_P3296862	C16orf89	Homo sapiens chromosome 16 open reading frame 89 (C16orf89), transcript variant 1, mRNA [NM_152459]	1.56395	-0.198349	3.39239	0.0173461
A_33_P3409027	MOV10L1	Mov10 RISC complex RNA helicase like 1 [Source:HGNC Symbol;Acc:HGNC:7201] [ENST00000354853]	0.746871	-1.01491	3.39118	0.0121368
A_33_P3303785	ARPP21	Homo sapiens cAMP-regulated phosphoprotein, 21kDa (ARPP21), transcript variant 4, mRNA [NM_001025069]	1.09276	-0.66842	3.38976	0.00542945
A_21_P0014855			0.458704	-1.30247	3.38975	0.00501044
A_21_P0009969	lnc-ARFGEF2-2	LNCipedia lincRNA (lnc-ARFGEF2-2), lincRNA [lnc-ARFGEF2-2:7]	0.402072	-1.35888	3.38922	0.00755353
A_21_P0012754	LOC101929911	PREDICTED: Homo sapiens uncharacterized LOC101929911 (LOC101929911), ncRNA [XR_251682]	1.07913	-0.681381	3.38818	0.0162394
A_33_P3365720	LINC00955	Homo sapiens long intergenic non-protein coding RNA 955 (LINC00955), long non-coding RNA [NR_040045]	0.889107	-0.871365	3.38809	0.00980242
A_21_P0014731			0.321842	-1.43805	3.38673	0.0123769
A_19_P00319236	LINC00354	Homo sapiens long intergenic non-protein coding RNA 354 (LINC00354), transcript variant 1, long non-coding RNA [NR_120401]	0.778322	-0.981526	3.38663	0.0059606
A_33_P3627001	PEBP4	Homo sapiens phosphatidylethanolamine-binding protein 4 (PEBP4), mRNA [NM_144962]	1.2207	-0.538782	3.38576	0.00501044
A_33_P3372840	CXCL12	Homo sapiens chemokine (C-X-C motif) ligand 12 (CXCL12), transcript variant 3, mRNA [NM_001033886]	0.881856	-0.877598	3.3857	0.0198972
A_21_P0001360	lnc-PRMT6-2	LNCipedia lincRNA (lnc-PRMT6-2), lincRNA [lnc-PRMT6-2:2]	0.860977	-0.896856	3.3819	0.00501044
A_32_P159445	IQSEC2	Homo sapiens IQ motif and Sec7 domain 2 (IQSEC2), transcript variant 2, mRNA [NM_015075]	1.69291	-0.063525	3.37862	0.049361
A_23_P127662	OR8D1	Homo sapiens olfactory receptor, family 8, subfamily D, member 1 (OR8D1), mRNA [NM_001002917]	1.06002	-0.69603	3.37771	0.00820176
A_21_P0004883	lnc-UBR2-1	LNCipedia lincRNA (lnc-UBR2-1), lincRNA [lnc-UBR2-1:1]	0.757346	-0.998527	3.37731	0.00612022
A_21_P0006136	lnc-TMEM215-1	LNCipedia lincRNA (lnc-TMEM215-1), lincRNA [lnc-TMEM215-1:1]	0.61457	-1.14077	3.37605	0.027503
A_23_P203558	HBB	Homo sapiens hemoglobin, beta (HBB), mRNA [NM_000518]	-0.300717	-2.05551	3.37477	0.0472389
A_21_P0000835	PCOLCE-AS1	Homo sapiens PCOLCE antisense RNA 1 (PCOLCE-AS1), long non-coding RNA [NR_038910]	0.698347	-1.05613	3.37405	0.00501044
A_21_P0009977	lnc-TSHZ2-4	LNCipedia lincRNA (lnc-TSHZ2-4), lincRNA [lnc-TSHZ2-4:1]	0.501325	-1.2522	3.37181	0.024457
A_21_P0002852	SEMA3B-AS1	Homo sapiens SEMA3B antisense RNA 1 (head to head) (SEMA3B-AS1), long non-coding RNA [NR_110702]	0.915261	-0.837079	3.36905	0.00565748
A_21_P0006721			1.29761	-0.454716	3.36901	0.021198
A_21_P0001235			1.31814	-0.433988	3.36855	0.0352747
A_33_P3222653	LINC00605	Homo sapiens long intergenic non-protein coding RNA 605 (LINC00605), long non-coding RNA [NR_033938]	0.552839	-1.1991	3.36812	0.00526626
A_33_P3279640	HCN2	Homo sapiens hyperpolarization activated cyclic nucleotide gated potassium channel 2 (HCN2), mRNA [NM_001194]	1.64302	-0.108197	3.36643	0.0413657
A_19_P00322583		PREDICTED: Homo sapiens uncharacterized LOC101929719 (LOC101929719), transcript variant X5, ncRNA [XR_425926]	1.66746	-0.082705	3.36397	0.0310944
A_21_P0001414	lnc-CAMK1G-5	LNCipedia lincRNA (lnc-CAMK1G-5), lincRNA [lnc-CAMK1G-5:1]	1.28728	-0.462797	3.36378	0.0483421
A_33_P3693034	CSMD2-AS1	Homo sapiens CSMD2 antisense RNA 1 (CSMD2-AS1), long non-coding RNA [NR_038372]	1.06995	-0.679297	3.36183	0.0162743
A_33_P3255949	TYMP	Homo sapiens thymidine phosphorylase (TYMP), transcript variant 3, mRNA [NM_001113756]	0.869086	-0.880053	3.36158	0.00919122
A_24_P153587		Homo sapiens cDNA FLJ33842 fis, clone CTONG2005049. [AK091161]	1.10562	-0.642674	3.35962	0.00602501
A_23_P356717	ANKS1B	Homo sapiens ankyrin repeat and sterile alpha motif domain containing 1B (ANKS1B), transcript variant 2, mRNA [NM_181670]	1.23745	-0.510197	3.35812	0.027104
A_21_P0013370	LOC100506098	PREDICTED: Homo sapiens uncharacterized LOC100506098 (LOC100506098), transcript variant X3, ncRNA [XR_108746]	1.14514	-0.600116	3.35255	0.00675913
A_21_P0003441			1.28281	-0.462154	3.35186	0.00936765
A_33_P3307495	STRA6	Homo sapiens stimulated by retinoic acid 6 (STRA6), transcript variant 8, mRNA [NM_001199042]	0.951525	-0.793067	3.351	0.0356273
A_21_P0002688	LOC101927252	PREDICTED: Homo sapiens uncharacterized LOC101927252 (LOC101927252), transcript variant X2, ncRNA [XR_425506]	1.19295	-0.551451	3.35055	0.0368862
A_21_P0007371	lnc-FCHSD2-1	LNCipedia lincRNA (lnc-FCHSD2-1), lincRNA [lnc-FCHSD2-1:1]	1.14246	-0.601678	3.34994	0.0195702
A_23_P155514	AHSG	Homo sapiens alpha-2-HS-glycoprotein (AHSG), mRNA [NM_001622]	1.02856	-0.714832	3.34822	0.00519826
A_23_P6535	KLHDC7B	Homo sapiens kelch domain containing 7B (KLHDC7B), mRNA [NM_138433]	1.4985	-0.244228	3.34666	0.0468629
A_33_P3214432	ZC3HAV1L	Homo sapiens zinc finger CCCH-type, antiviral 1-like (ZC3HAV1L), mRNA [NM_080660]	1.46617	-0.275444	3.34409	0.0203867
A_32_P158083	LHFPL3	Homo sapiens lipoma HMGIC fusion partner-like 3 (LHFPL3), mRNA [NM_199000]	1.15764	-0.583344	3.34262	0.00896353
A_21_P0002927	lnc-CHL1-1	LNCipedia lincRNA (lnc-CHL1-1), lincRNA [lnc-CHL1-1:2]	1.29273	-0.447566	3.34103	0.0153552
A_33_P3402329	MIR503HG	Homo sapiens MIR503 host gene (non-protein coding) (MIR503HG), long non-coding RNA [NR_024607]	1.10016	-0.639104	3.33865	0.0059986
A_21_P0004111			1.01972	-0.71898	3.33735	0.0181102
A_33_P3348927			0.959711	-0.777845	3.3347	0.00553217
A_21_P0006808	lnc-GTPBP4-2	LNCipedia lincRNA (lnc-GTPBP4-2), lincRNA [lnc-GTPBP4-2:1]	0.582217	-1.15509	3.33413	0.0296732
A_21_P0000120	KCNJ18	Homo sapiens potassium channel, inwardly rectifying subfamily J, member 18 (KCNJ18), mRNA [NM_001194958]	-0.290838	-2.02811	3.33403	0.00537797
A_33_P3268734	COL5A1-AS1	CR748640 Soares_NFL_T_GBC_S1 Homo sapiens cDNA clone IMAGp971L0898 ; IMAGE:2348699 5', mRNA sequence [CR748640]	0.123663	-1.61347	3.33371	0.0046209
A_19_P00322224	FLJ16779	Homo sapiens uncharacterized LOC100192386 (FLJ16779), long non-coding RNA [NR_024389]	0.642718	-1.094	3.33276	0.00501044
A_33_P3360611	MPP2	Homo sapiens membrane protein, palmitoylated 2 (MAGUK p55 subfamily member 2) (MPP2), transcript variant 9, mRNA [NM_001278381]	0.327465	-1.4088	3.33171	0.00494732
A_21_P0002932	lnc-FBLN2-1	LNCipedia lincRNA (lnc-FBLN2-1), lincRNA [lnc-FBLN2-1:3]	1.27421	-0.461871	3.3313	0.0115139
A_33_P3414062	lnc-SLC19A3-1	Homo sapiens cDNA FLJ43779 fis, clone TESTI2051488. [AK125767]	0.693225	-1.04254	3.33057	0.00423827
A_21_P0012795			1.28088	-0.454095	3.32874	0.0158914
A_24_P109111	GPX6	Homo sapiens glutathione peroxidase 6 (olfactory) (GPX6), mRNA [NM_182701]	1.28012	-0.454711	3.32841	0.0268128
A_23_P56578	VIT	Homo sapiens vitrin (VIT), transcript variant 1, mRNA [NM_053276]	1.26329	-0.470386	3.32574	0.00920822
A_33_P3718274	LOC285629	DB296219 BNGH42 Homo sapiens cDNA clone BNGH42003641 3', mRNA sequence [DB296219]	0.612227	-1.12137	3.32557	0.0246711
A_21_P0013919	FAM27E3	Homo sapiens family with sequence similarity 27, member E3 (FAM27E3), long non-coding RNA [NR_103833]	0.420905	-1.31173	3.32333	0.00501044
A_33_P3232334	ARMCX4	armadillo repeat containing, X-linked 4 [Source:HGNC Symbol;Acc:HGNC:28615] [ENST00000430461]	0.89118	-0.841235	3.32284	0.00583588
A_32_P142440	PCSK9	Homo sapiens proprotein convertase subtilisin/kexin type 9 (PCSK9), transcript variant 1, mRNA [NM_174936]	0.879152	-0.852219	3.32043	0.0237881
A_24_P147540	PRR36	Homo sapiens proline rich 36 (PRR36), transcript variant 1, mRNA [NM_001190467]	1.55458	-0.175977	3.31856	0.0350459
A_33_P3352687	LINC01001	Homo sapiens long intergenic non-protein coding RNA 1001 (LINC01001), long non-coding RNA [NR_028326]	1.66355	-0.0669834	3.3185	0.0402063
A_21_P0014907			0.427776	-1.30262	3.31819	0.0218075
A_23_P128808	GPR132	Homo sapiens G protein-coupled receptor 132 (GPR132), transcript variant 2, mRNA [NM_013345]	0.589917	-1.1389	3.31456	0.0271702
A_21_P0013618	lnc-KIAA0020-1	LNCipedia lincRNA (lnc-KIAA0020-1), lincRNA [lnc-KIAA0020-1:2]	0.533209	-1.19515	3.31351	0.0140882
A_21_P0011874	XLOC_l2_007767	BROAD Institute lincRNA (XLOC_l2_007767), lincRNA [TCONS_l2_00014252]	1.1255	-0.601967	3.31145	0.00501044
A_23_P430670	CHST5	Homo sapiens carbohydrate (N-acetylglucosamine 6-O) sulfotransferase 5 (CHST5), mRNA [NM_024533]	0.113113	-1.61321	3.30883	0.00504394
A_21_P0013308	XLOC_l2_013846	BROAD Institute lincRNA (XLOC_l2_013846), lincRNA [TCONS_l2_00026593]	0.765951	-0.960179	3.30839	0.00510792
A_21_P0014549		PREDICTED: Homo sapiens uncharacterized LOC100506110 (LOC100506110), misc_RNA [XR_110276]	1.12583	-0.600201	3.30816	0.010628
A_23_P77908	SLC47A2	Homo sapiens solute carrier family 47 (multidrug and toxin extrusion), member 2 (SLC47A2), transcript variant 1, mRNA [NM_152908]	1.21535	-0.510496	3.30775	0.0288818
A_33_P3387781	OR2L1P	Homo sapiens olfactory receptor, family 2, subfamily L, member 1 pseudogene (OR2L1P), non-coding RNA [NR_002145]	0.543687	-1.18199	3.30735	0.0050618
A_21_P0011764	XLOC_l2_007135	BROAD Institute lincRNA (XLOC_l2_007135), lincRNA [TCONS_l2_00013243]	0.85678	-0.867287	3.30366	0.00518806
A_21_P0004715			0.421872	-1.30202	3.30326	0.00501044
A_33_P3415166			0.676955	-1.04682	3.30299	0.0104695
A_23_P48455	AMN	Homo sapiens amnion associated transmembrane protein (AMN), mRNA [NM_030943]	1.44241	-0.281054	3.30229	0.0141079
A_21_P0010060	lnc-CBLN4-3	LNCipedia lincRNA (lnc-CBLN4-3), lincRNA [lnc-CBLN4-3:1]	1.3084	-0.414328	3.30059	0.024457
A_21_P0014366		long intergenic non-protein coding RNA 1543 [Source:HGNC Symbol;Acc:HGNC:51310] [ENST00000578367]	1.15684	-0.565089	3.29877	0.0155185
A_33_P3265866			0.778199	-0.943353	3.29791	0.00746087
A_33_P3379231			1.23526	-0.486153	3.29759	0.0156175
A_23_P211572	2017-09-03	Homo sapiens septin 3 (SEPT3), transcript variant A, mRNA [NM_145733]	1.26134	-0.460069	3.29759	0.0145072
A_21_P0008633	lnc-MAPK6-11	LNCipedia lincRNA (lnc-MAPK6-11), lincRNA [lnc-MAPK6-11:1]	1.18346	-0.537595	3.29677	0.0148587
A_24_P289273	RGR	retinal G protein coupled receptor [Source:HGNC Symbol;Acc:HGNC:9990] [ENST00000372092]	0.965853	-0.754728	3.29569	0.0135028
A_33_P3343182	IQCA1	Homo sapiens IQ motif containing with AAA domain 1 (IQCA1), transcript variant 1, mRNA [NM_024726]	0.147923	-1.57254	3.29541	0.040242
A_23_P135031	FRRS1L	Homo sapiens ferric-chelate reductase 1-like (FRRS1L), mRNA [NM_014334]	0.789202	-0.93104	3.29492	0.00423827
A_33_P3246418	MDFI	Homo sapiens MyoD family inhibitor (MDFI), transcript variant 1, mRNA [NM_001300804]	0.0491603	-1.67078	3.29424	0.01083
A_21_P0011993			1.27015	-0.44887	3.29212	0.0108932
A_21_P0014902			0.709447	-1.00937	3.29167	0.0055357
A_33_P3305320	LINC01000	capicua transcriptional repressor pseudogene 27 [Source:HGNC Symbol;Acc:HGNC:48835] [ENST00000442987]	1.64363	-0.0745124	3.29013	0.0404587
A_33_P3697530	SEMA4D	Homo sapiens sema domain, immunoglobulin domain (Ig), transmembrane domain (TM) and short cytoplasmic domain, (semaphorin) 4D (SEMA4D), transcript variant 2, mRNA [NM_001142287]	0.558417	-1.15908	3.28864	0.00908911
A_33_P3293391	BMS1P6	Homo sapiens hypothetical protein LOC642826, mRNA (cDNA clone IMAGE:4296326). [BC008503]	1.39628	-0.320866	3.28786	0.0236128
A_21_P0011514	CDRT15L2	Homo sapiens CMT1A duplicated region transcript 15-like 2 (CDRT15L2), mRNA [NM_001190790]	0.817827	-0.898811	3.2867	0.00608669
A_21_P0011354	XLOC_l2_004844	BROAD Institute lincRNA (XLOC_l2_004844), lincRNA [TCONS_l2_00008932]	1.10251	-0.614123	3.28669	0.00629567
A_33_P3407230			0.505512	-1.20992	3.28394	0.0204476
A_33_P3256565			0.571787	-1.14333	3.28324	0.00958082
A_33_P3353991	lnc-OR10AB1P-1	Q8NGM4_HUMAN (Q8NGM4) Seven transmembrane helix receptor, complete [THC2634391]	1.00384	-0.710933	3.28245	0.0074294
A_33_P3381087	CSTL1	Homo sapiens cystatin-like 1 (CSTL1), mRNA [NM_138283]	1.0618	-0.651894	3.28001	0.00925732
A_33_P3221808	FAM205BP	Homo sapiens mRNA; cDNA DKFZp434J193 (from clone DKFZp434J193). [AL080137]	1.20382	-0.509019	3.27805	0.0264372
A_21_P0012556		PREDICTED: Homo sapiens uncharacterized LOC101928856 (LOC101928856), transcript variant X2, ncRNA [XR_425656]	1.36292	-0.348894	3.27573	0.0428785
A_33_P3226070	lnc-CRIPAK-1	LNCipedia lincRNA (lnc-CRIPAK-1), lincRNA [lnc-CRIPAK-1:1]	1.25925	-0.452547	3.27568	0.00933714
A_21_P0000764	LINC01364	Homo sapiens long intergenic non-protein coding RNA 1364 (LINC01364), long non-coding RNA [NR_038324]	0.554324	-1.15735	3.2754	0.00724669
A_23_P65629	KCNK10	Homo sapiens potassium channel, two pore domain subfamily K, member 10 (KCNK10), transcript variant 1, mRNA [NM_021161]	1.21294	-0.498347	3.27454	0.00812285
A_21_P0002706			1.32231	-0.388664	3.27382	0.00954397
A_23_P376036	EXD1	Homo sapiens exonuclease 3'-5' domain containing 1 (EXD1), transcript variant 2, mRNA [NM_152596]	1.16281	-0.547293	3.27183	0.0141962
A_21_P0006039	LINC01505	long intergenic non-protein coding RNA 1505 [Source:HGNC Symbol;Acc:HGNC:51186] [ENST00000411451]	0.698168	-1.01169	3.2713	0.0204998
A_21_P0005840	LINC01301	Homo sapiens long intergenic non-protein coding RNA 1301 (LINC01301), long non-coding RNA [NR_103854]	0.686105	-1.02366	3.27107	0.00537797
A_32_P56143		AF323993 histone H3.3 {Trichinella pseudospiralis} (exp=-1; wgp=0; cg=0), partial (71%) [THC2582065]	0.562289	-1.14666	3.26922	0.00586147
A_33_P3320403		Homo sapiens cDNA FLJ26814 fis, clone PRS06344. [AK130324]	1.06901	-0.639201	3.26756	0.0113607
A_21_P0011574			0.57613	-1.13137	3.26594	0.00793333
A_21_P0008268	lnc-GAS6-4	LNCipedia lincRNA (lnc-GAS6-4), lincRNA [lnc-GAS6-4:1]	1.27754	-0.429666	3.26529	0.00526626
A_33_P3241786	ADD2	Homo sapiens adducin 2 (beta) (ADD2), transcript variant 2, mRNA [NM_017482]	0.150342	-1.55671	3.26493	0.00550287
A_21_P0009328	lnc-PRR15L-1	LNCipedia lincRNA (lnc-PRR15L-1), lincRNA [lnc-PRR15L-1:1]	1.30766	-0.399218	3.26453	0.037985
A_33_P3362301		heat shock protein 90kDa alpha (cytosolic), class A member 5, pseudogene [Source:HGNC Symbol;Acc:HGNC:32535] [ENST00000438353]	1.20803	-0.498434	3.26359	0.020788
A_33_P3274472			0.883804	-0.821536	3.26106	0.0046209
A_24_P144784	HILS1	Homo sapiens histone linker H1 domain, spermatid-specific 1, pseudogene (HILS1), transcript variant 1, non-coding RNA [NR_024193]	0.979768	-0.725215	3.26025	0.0046209
A_24_P383762	RASGEF1C	Homo sapiens RasGEF domain family, member 1C (RASGEF1C), mRNA [NM_175062]	0.732495	-0.972382	3.26001	0.00848619
A_33_P3302070		GB	1.31861	-0.386196	3.25986	0.0402918
A_21_P0006670	PARD3-AS1	Homo sapiens PARD3 antisense RNA 1 (PARD3-AS1), long non-coding RNA [NR_108043]	0.429703	-1.27446	3.2584	0.00501044
A_33_P3378785	FAM99A	family with sequence similarity 99, member A (non-protein coding) [Source:HGNC Symbol;Acc:HGNC:32368] [ENST00000538190]	1.39216	-0.310505	3.25503	0.0279179
A_33_P3210379	SCGB3A1	Homo sapiens secretoglobin, family 3A, member 1 (SCGB3A1), mRNA [NM_052863]	1.74157	0.0390531	3.25468	0.0457208
A_21_P0007310	MRPL23-AS1	Homo sapiens MRPL23 antisense RNA 1 (MRPL23-AS1), long non-coding RNA [NR_024471]	1.09065	-0.61127	3.25333	0.0121368
A_19_P00318492		long intergenic non-protein coding RNA 887 [Source:HGNC Symbol;Acc:HGNC:48574] [ENST00000429578]	0.901343	-0.800213	3.25252	0.00501044
A_21_P0008793			0.623142	-1.07835	3.25237	0.00501044
A_33_P3294177	LOC100131043	Homo sapiens cDNA FLJ42228 fis, clone THYMU2041252. [AK124222]	0.712368	-0.988191	3.25027	0.00548894
A_33_P3352048	TTLL10-AS1	PREDICTED: Homo sapiens TTLL10 antisense RNA 1 (TTLL10-AS1), misc_RNA [XR_132470]	1.24187	-0.458062	3.24887	0.010899
A_21_P0013611	XLOC_l2_015090	BROAD Institute lincRNA (XLOC_l2_015090), lincRNA [TCONS_l2_00029161]	1.1891	-0.510813	3.24882	0.0261013
A_21_P0008778	lnc-RHCG-1	LNCipedia lincRNA (lnc-RHCG-1), lincRNA [lnc-RHCG-1:4]	0.726781	-0.972725	3.2479	0.00501044
A_21_P0000232	SNORD109B	Homo sapiens small nucleolar RNA, C/D box 109B (SNORD109B), small nucleolar RNA [NR_001289]	0.0715618	-1.62729	3.24643	0.0225143
A_33_P3322388	SPRR2D	Homo sapiens small proline-rich protein 2D (SPRR2D), mRNA [NM_006945]	1.53973	-0.158674	3.24541	0.0393274
A_21_P0003848	LOC101929654	PREDICTED: Homo sapiens uncharacterized LOC101929654 (LOC101929654), ncRNA [XR_244692]	0.385768	-1.31198	3.24395	0.00501044
A_21_P0013467	FAM66C	Homo sapiens family with sequence similarity 66, member C (FAM66C), long non-coding RNA [NR_026788]	0.961955	-0.735268	3.24276	0.0103821
A_23_P415706	GPR133	Homo sapiens G protein-coupled receptor 133 (GPR133), mRNA [NM_198827]	0.992891	-0.703343	3.24054	0.0101743
A_33_P3291329			1.32008	-0.376015	3.24022	0.0161343
A_24_P276932	ATP6V1C2	Homo sapiens ATPase, H+ transporting, lysosomal 42kDa, V1 subunit C2 (ATP6V1C2), transcript variant 1, mRNA [NM_001039362]	0.647091	-1.04883	3.23983	0.00501044
A_33_P3226492	RAB7A	Homo sapiens PRO2706 mRNA, complete cds. [AF119891]	0.504055	-1.19158	3.23919	0.00811841
A_33_P3236591	RLTPR	Homo sapiens RGD motif, leucine rich repeats, tropomodulin domain and proline-rich containing (RLTPR), mRNA [NM_001013838]	1.6825	-0.0125862	3.23796	0.0415583
A_23_P39454	ZNF556	Homo sapiens zinc finger protein 556 (ZNF556), transcript variant 1, mRNA [NM_024967]	1.09692	-0.598157	3.23795	0.00727926
A_24_P62800	KLHDC8A	Homo sapiens kelch domain containing 8A (KLHDC8A), transcript variant 2, mRNA [NM_018203]	0.78328	-0.911528	3.23734	0.00773279
A_33_P3347528	CHIAP2	chitinase, acidic pseudogene 2 [Source:HGNC Symbol;Acc:HGNC:44463] [ENST00000369743]	1.16205	-0.532662	3.23712	0.0141283
A_21_P0005772	lnc-CHRAC1-1	LNCipedia lincRNA (lnc-CHRAC1-1), lincRNA [lnc-CHRAC1-1:3]	0.522625	-1.17198	3.23688	0.00506588
A_33_P3214204	TRIQK	Homo sapiens clone FLB3344 PRO0845 mRNA, complete cds. [AF130048]	1.18981	-0.504656	3.23657	0.00548894
A_23_P303891	LCE1C	Homo sapiens late cornified envelope 1C (LCE1C), transcript variant 1, mRNA [NM_178351]	1.68632	-0.00798819	3.23622	0.0388989
A_21_P0009536	lnc-SS18-1	LNCipedia lincRNA (lnc-SS18-1), lincRNA [lnc-SS18-1:1]	0.748474	-0.945283	3.23498	0.00598606
A_33_P3234020	IGDCC3	Homo sapiens immunoglobulin superfamily, DCC subclass, member 3 (IGDCC3), mRNA [NM_004884]	0.599141	-1.09438	3.23444	0.00806844
A_33_P3499692	LOC645261	Homo sapiens PP565 mRNA, complete cds. [AF258587]	1.59251	-0.10002	3.23224	0.0392866
A_33_P3411328	LINC01136	Homo sapiens long intergenic non-protein coding RNA 1136 (LINC01136), transcript variant 1, long non-coding RNA [NR_034151]	1.31102	-0.3815	3.23221	0.0111508
A_33_P3236322		PREDICTED: Homo sapiens uncharacterized LOC100996602 (LOC100996602), mRNA [XM_003846629]	1.19225	-0.500088	3.23181	0.0188261
A_33_P3267380	SGCD	Homo sapiens sarcoglycan, delta (35kDa dystrophin-associated glycoprotein) (SGCD), transcript variant 2, mRNA [NM_172244]	0.387385	-1.30418	3.23007	0.049551
A_33_P3409625	SORBS3	Homo sapiens sorbin and SH3 domain containing 3 (SORBS3), transcript variant 1, mRNA [NM_005775]	1.3396	-0.351037	3.22799	0.0423388
A_33_P3395743	VWA1	Homo sapiens von Willebrand factor A domain containing 1 (VWA1), transcript variant 1, mRNA [NM_022834]	1.39253	-0.297824	3.22735	0.0153498
A_21_P0013859			0.739437	-0.950876	3.22727	0.00933582
A_33_P3384498	LINC01310	Homo sapiens long intergenic non-protein coding RNA 1310 (LINC01310), long non-coding RNA [NR_038944]	0.168622	-1.52113	3.22602	0.0173251
A_21_P0013955	lnc-TMEM18-12	PREDICTED: Homo sapiens formin-like protein 16-like (LOC101060391), mRNA [XM_006710125]	0.0762151	-1.61297	3.22474	0.00546379
A_21_P0003187	lnc-ZBBX-3	LNCipedia lincRNA (lnc-ZBBX-3), lincRNA [lnc-ZBBX-3:1]	1.0218	-0.6673	3.22456	0.00886
A_21_P0001422	lnc-LYPLAL1-3	LNCipedia lincRNA (lnc-LYPLAL1-3), lincRNA [lnc-LYPLAL1-3:2]	1.08261	-0.606409	3.22437	0.00501044
A_33_P3364493			1.13451	-0.554428	3.22419	0.0070137
A_21_P0003022	lnc-UMPS-2	Q98JH0_RHILO (Q98JH0) ATP-binding protein of ABC transporter, partial (4%) [THC2725968]	0.904105	-0.784319	3.22304	0.00504394
A_33_P3321205	BEGAIN	Homo sapiens brain-enriched guanylate kinase-associated (BEGAIN), transcript variant 1, mRNA [NM_001159531]	0.565092	-1.1226	3.2214	0.00894582
A_23_P212655	KLHL6	Homo sapiens kelch-like family member 6 (KLHL6), mRNA [NM_130446]	1.21826	-0.469284	3.22109	0.00501044
A_33_P3294764	CYP1B1-AS1	Homo sapiens CYP1B1 antisense RNA 1 (CYP1B1-AS1), long non-coding RNA [NR_027252]	1.31172	-0.37487	3.21895	0.0103917
A_21_P0003452			1.25372	-0.432143	3.21733	0.0246833
A_21_P0003567	lnc-HTRA3-1	LNCipedia lincRNA (lnc-HTRA3-1), lincRNA [lnc-HTRA3-1:1]	1.10129	-0.583545	3.21502	0.0146754
A_21_P0002113		Q39KM4_BURS3 (Q39KM4) Methyltransferase, partial (5%) [THC2653455]	1.29382	-0.390986	3.21498	0.0212352
A_21_P0005179			0.850772	-0.833858	3.21458	0.0046209
A_33_P3307119	OR51T1	Homo sapiens olfactory receptor, family 51, subfamily T, member 1 (OR51T1), mRNA [NM_001004759]	0.858542	-0.825232	3.21267	0.0046209
A_23_P212050	BCHE	Homo sapiens butyrylcholinesterase (BCHE), mRNA [NM_000055]	0.805736	-0.878011	3.21261	0.00598032
A_33_P3209321	lnc-MAB21L2-1	Homo sapiens cDNA FLJ39676 fis, clone SMINT2009832. [AK096995]	0.843216	-0.840363	3.21224	0.00501044
A_33_P3480395	SCUBE1	signal peptide, CUB domain, EGF-like 1 [Source:HGNC Symbol;Acc:HGNC:13441] [ENST00000360835]	0.286987	-1.39648	3.21198	0.00690518
A_21_P0002568	LINC01105	Homo sapiens long intergenic non-protein coding RNA 1105 (LINC01105), long non-coding RNA [NR_026832]	0.771067	-0.912368	3.21192	0.0046209
A_24_P910667		FGF-2 activity-associated protein 3 {ECO:0000313	0.932249	-0.751161	3.21186	0.00501044
A_33_P3341731			1.48083	-0.202478	3.21163	0.0193615
A_19_P00809902	LINC01006	Homo sapiens long intergenic non-protein coding RNA 1006 (LINC01006), long non-coding RNA [NR_103858]	1.63438	-0.0485321	3.21075	0.0388045
A_19_P00316914		Homo sapiens cDNA FLJ25455 fis, clone TST08884. [AK058184]	1.39686	-0.285058	3.20854	0.0386982
A_33_P3377644	ZCCHC16	Homo sapiens zinc finger, CCHC domain containing 16 (ZCCHC16), mRNA [NM_001004308]	1.21279	-0.468989	3.20824	0.0301168
A_33_P3347772	2017-09-02	septin 2 [Source:HGNC Symbol;Acc:HGNC:7729] [ENST00000473479]	1.5507	-0.130662	3.20731	0.0170325
A_33_P3369706	LINC01574	Homo sapiens long intergenic non-protein coding RNA 1574 (LINC01574), long non-coding RNA [NR_108030]	0.560403	-1.12062	3.20656	0.00638072
A_21_P0014943	LOC101930418	PREDICTED: Homo sapiens uncharacterized LOC101930418 (LOC101930418), misc_RNA [XR_250440]	1.11826	-0.562289	3.20551	0.00566106
A_19_P00324470	MIR143HG	Homo sapiens MIR143 host gene (non-protein coding) (MIR143HG), transcript variant 1, long non-coding RNA [NR_105059]	1.08961	-0.590862	3.20532	0.00501044
A_33_P3260964	LINC01300	Homo sapiens long intergenic non-protein coding RNA 1300 (LINC01300), long non-coding RNA [NR_024441]	1.03272	-0.646522	3.20259	0.0228494
A_21_P0000117	MID1	Homo sapiens midline 1 (MID1), transcript variant 9, mRNA [NM_001193281]	0.583485	-1.09496	3.20083	0.0118823
A_33_P3464749	LINGO1-AS1	Homo sapiens LINGO1 antisense RNA 1 (LINGO1-AS1), long non-coding RNA [NR_045123]	0.765321	-0.912196	3.19877	0.0050071
A_21_P0006040	lnc-ACTL7A-1	LNCipedia lincRNA (lnc-ACTL7A-1), lincRNA [lnc-ACTL7A-1:1]	1.18526	-0.492143	3.19851	0.0134652
A_21_P0011793	XLOC_l2_007191	BROAD Institute lincRNA (XLOC_l2_007191), lincRNA [TCONS_l2_00013456]	0.166825	-1.51042	3.19816	0.00767917
A_23_P81683	GPRC6A	Homo sapiens G protein-coupled receptor, class C, group 6, member A (GPRC6A), transcript variant 1, mRNA [NM_148963]	1.08129	-0.595896	3.19804	0.0342323
A_33_P3282898	TLN1	talin 1 [Source:HGNC Symbol;Acc:HGNC:11845] [ENST00000378192]	0.27408	-1.40226	3.19616	0.00156568
A_21_P0005667	lnc-ATP6V1B2-5	LNCipedia lincRNA (lnc-ATP6V1B2-5), lincRNA [lnc-ATP6V1B2-5:5]	1.14654	-0.529605	3.19572	0.0199741
A_23_P32083	KCNV2	Homo sapiens potassium channel, voltage gated modifier subfamily V, member 2 (KCNV2), mRNA [NM_133497]	0.74534	-0.930668	3.19543	0.00688253
A_21_P0002407	lnc-FAM49A-1	LNCipedia lincRNA (lnc-FAM49A-1), lincRNA [lnc-FAM49A-1:1]	1.22519	-0.450698	3.19516	0.0169094
A_21_P0004582	lnc-BOD1-1	LNCipedia lincRNA (lnc-BOD1-1), lincRNA [lnc-BOD1-1:7]	1.16883	-0.506623	3.1942	0.00836906
A_21_P0004853	lnc-NRSN1-3	LNCipedia lincRNA (lnc-NRSN1-3), lincRNA [lnc-NRSN1-3:2]	0.920712	-0.754635	3.19396	0.0107839
A_33_P3372397		Homo sapiens cDNA FLJ26601 fis, clone LVR00207. [AK130111]	0.520354	-1.15473	3.19338	0.0275203
A_19_P00317653		long intergenic non-protein coding RNA 969 [Source:HGNC Symbol;Acc:HGNC:48729] [ENST00000602175]	0.86542	-0.809452	3.19291	0.0131992
A_21_P0006743			1.195	-0.479215	3.19146	0.00659316
A_21_P0003494			1.19958	-0.474539	3.19124	0.0389734
A_33_P3217870			1.25973	-0.414096	3.19059	0.0114004
A_23_P31124	COL21A1	Homo sapiens collagen, type XXI, alpha 1 (COL21A1), mRNA [NM_030820]	1.14208	-0.531316	3.18965	0.00789874
A_33_P3303557			0.638611	-1.03402	3.18795	0.00655852
A_21_P0001818		AV688451 GKC Homo sapiens cDNA clone GKCAUE06 5', mRNA sequence [AV688451]	1.17745	-0.495173	3.18793	0.00501044
A_21_P0004300	lnc-CATSPER3-3	LNCipedia lincRNA (lnc-CATSPER3-3), lincRNA [lnc-CATSPER3-3:1]	0.680357	-0.992057	3.18748	0.00671483
A_33_P3363186		Q6IMN1_HUMAN (Q6IMN1) Growth arrest-specific 6, partial (6%) [THC2779442]	0.791402	-0.880955	3.18735	0.0206348
A_21_P0000222	SNORD46	Homo sapiens small nucleolar RNA, C/D box 46 (SNORD46), small nucleolar RNA [NR_000024]	0.679235	-0.992786	3.18661	0.00514665
A_21_P0009390	lnc-ABI3-1	LNCipedia lincRNA (lnc-ABI3-1), lincRNA [lnc-ABI3-1:3]	0.247919	-1.42402	3.18643	0.0119129
A_24_P382287	CDH7	Homo sapiens cadherin 7, type 2 (CDH7), transcript variant b, mRNA [NM_004361]	1.2387	-0.4323	3.18436	0.00536606
A_23_P410128	WBP2NL	Homo sapiens WBP2 N-terminal like (WBP2NL), mRNA [NM_152613]	1.43833	-0.232091	3.18308	0.0107969
A_21_P0010699			0.662463	-1.00787	3.18287	0.0046209
A_33_P3385006	SLC39A5	Homo sapiens solute carrier family 39 (zinc transporter), member 5 (SLC39A5), transcript variant 2, mRNA [NM_001135195]	1.15627	-0.514027	3.1828	0.0132557
A_32_P32856	PCDHGC5	Homo sapiens protocadherin gamma subfamily C, 5 (PCDHGC5), transcript variant 2, mRNA [NM_032407]	0.963662	-0.706163	3.18176	0.00501044
A_21_P0002962	lnc-FLNB-1	LNCipedia lincRNA (lnc-FLNB-1), lincRNA [lnc-FLNB-1:1]	0.974371	-0.693048	3.17646	0.0255715
A_21_P0012000	LINC01320	Homo sapiens long intergenic non-protein coding RNA 1320 (LINC01320), long non-coding RNA [NR_126404]	1.17939	-0.48764	3.17561	0.0391909
A_33_P3318384			0.803559	-0.862669	3.17384	0.0106229
A_33_P3395513	NRG2	Homo sapiens cDNA FLJ42513 fis, clone BRACE2046295, highly similar to Pro-neuregulin-2, membrane-bound isoform precursor. [AK124504]	0.867716	-0.798316	3.17341	0.00472846
A_32_P890614	LOC100268168	Homo sapiens uncharacterized LOC100268168 (LOC100268168), transcript variant 1, long non-coding RNA [NR_026682]	0.981805	-0.683896	3.17268	0.00818565
A_33_P3388745	LOC100132207	Homo sapiens cDNA FLJ41345 fis, clone BRAWH2002761. [AK123339]	1.70959	0.0442908	3.1718	0.0473644
A_33_P3283833	FOXS1	Homo sapiens forkhead box S1 (FOXS1), mRNA [NM_004118]	0.860912	-0.80373	3.17035	0.00806908
A_23_P80954	SLC26A1	Homo sapiens solute carrier family 26 (anion exchanger), member 1 (SLC26A1), transcript variant 1, mRNA [NM_022042]	0.727387	-0.936805	3.16936	0.00883064
A_24_P127719	MAFA	Homo sapiens v-maf avian musculoaponeurotic fibrosarcoma oncogene homolog A (MAFA), mRNA [NM_201589]	1.59425	-0.06989	3.16925	0.0340058
A_21_P0004884	lnc-RUNX2-1	LNCipedia lincRNA (lnc-RUNX2-1), lincRNA [lnc-RUNX2-1:1]	1.251	-0.412868	3.16866	0.00675913
A_21_P0007204	LOC101928812	Homo sapiens uncharacterized LOC101928812 (LOC101928812), transcript variant 1, long non-coding RNA [NR_120557]	0.454371	-1.2093	3.16822	0.0292205
A_23_P43412	HEMGN	Homo sapiens hemogen (HEMGN), transcript variant 2, mRNA [NM_018437]	0.740194	-0.923303	3.16784	0.00501044
A_21_P0014771			0.717626	-0.945581	3.1672	0.00740097
A_19_P00319069	lnc-IL1R2-2	Homo sapiens cDNA FLJ31315 fis, clone LIVER1000303. [AK055877]	0.771162	-0.891313	3.16559	0.0229555
A_33_P3389336	LOC101929918	PREDICTED: Homo sapiens uncharacterized LOC101929918 (LOC101929918), transcript variant X1, ncRNA [XR_424216]	1.20346	-0.458756	3.16503	0.0169781
A_24_P339858	TSPEAR-AS2	Homo sapiens TSPEAR antisense RNA 2 (TSPEAR-AS2), transcript variant 1, long non-coding RNA [NR_026547]	0.736875	-0.925345	3.16503	0.00501044
A_21_P0013879		Kallmann syndrome sequence pseudogene [Source:HGNC Symbol;Acc:HGNC:6214] [ENST00000430079]	1.12109	-0.540738	3.16418	0.00802524
A_21_P0012915	XLOC_l2_012135	BROAD Institute lincRNA (XLOC_l2_012135), lincRNA [TCONS_l2_00022997]	0.472982	-1.18882	3.16411	0.00501044
A_19_P00326558			0.501554	-1.16023	3.16408	0.0048534
A_32_P157213		CD177 molecule pseudogene 1 [Source:HGNC Symbol;Acc:HGNC:34508] [ENST00000606252]	0.590631	-1.07088	3.16347	0.00547031
A_33_P3277952			1.18727	-0.472746	3.16019	0.00885084
A_21_P0010355		DB089380 TESTI4 Homo sapiens cDNA clone TESTI4037937 5', mRNA sequence [DB089380]	1.09966	-0.560202	3.15987	0.00501044
A_33_P3311170	SLC7A5P1	Homo sapiens solute carrier family 7 (amino acid transporter light chain, L system), member 5 pseudogene 1 (SLC7A5P1), non-coding RNA [NR_002593]	1.59126	-0.0681605	3.15889	0.0452585
A_33_P3407469	MYH7B	Homo sapiens myosin, heavy chain 7B, cardiac muscle, beta (MYH7B), mRNA [NM_020884]	0.513142	-1.14617	3.15865	0.00608669
A_24_P250507	WFDC13	Homo sapiens WAP four-disulfide core domain 13 (WFDC13), mRNA [NM_172005]	1.19758	-0.461571	3.15831	0.00922281
A_33_P3287314			0.34917	-1.30977	3.15785	0.0101183
A_33_P3232032		long intergenic non-protein coding RNA 596 [Source:HGNC Symbol;Acc:HGNC:23167] [ENST00000559615]	1.11509	-0.543026	3.15605	0.0258096
A_23_P338168	FBXL19	Homo sapiens F-box and leucine-rich repeat protein 19 (FBXL19), transcript variant 1, mRNA [NM_001099784]	1.24725	-0.410751	3.15579	0.01998
A_21_P0002692	lnc-EPHA4-2	LNCipedia lincRNA (lnc-EPHA4-2), lincRNA [lnc-EPHA4-2:1]	0.0168662	-1.6411	3.15571	0.0271505
A_24_P151692	POF1B	Homo sapiens premature ovarian failure, 1B (POF1B), mRNA [NM_024921]	0.727125	-0.930042	3.15397	0.00510792
A_21_P0004254	lnc-GPBP1-3	LNCipedia lincRNA (lnc-GPBP1-3), lincRNA [lnc-GPBP1-3:2]	0.550382	-1.10677	3.15393	0.00507855
A_21_P0012014	lnc-ZAP70-2	LNCipedia lincRNA (lnc-ZAP70-2), lincRNA [lnc-ZAP70-2:4]	1.2564	-0.399871	3.152	0.0153757
A_23_P78734	MYH14	Homo sapiens myosin, heavy chain 14, non-muscle (MYH14), transcript variant 1, mRNA [NM_001077186]	1.61387	-0.0418943	3.15091	0.0468701
A_21_P0011727		Homo sapiens cDNA FLJ46230 fis, clone TESTI4014977. [AK128109]	0.462996	-1.19242	3.15014	0.00526286
A_21_P0007599			1.28849	-0.366557	3.14935	0.0296662
A_21_P0011229	LINC00371	long intergenic non-protein coding RNA 371 [Source:HGNC Symbol;Acc:HGNC:42693] [ENST00000563710]	1.20556	-0.448642	3.14749	0.00635176
A_24_P130363	LDLRAD4	Homo sapiens low density lipoprotein receptor class A domain containing 4 (LDLRAD4), transcript variant a2, mRNA [NM_181482]	1.30855	-0.345381	3.14691	0.00547733
A_24_P355967	HTR2A	Homo sapiens 5-hydroxytryptamine (serotonin) receptor 2A, G protein-coupled (HTR2A), transcript variant 1, mRNA [NM_000621]	0.0930012	-1.5604	3.14573	0.0120082
A_21_P0010367			0.925977	-0.727365	3.14562	0.016969
A_21_P0004700			1.01894	-0.633978	3.14469	0.0149615
A_23_P59452	AOC1	Homo sapiens amine oxidase, copper containing 1 (AOC1), transcript variant 2, mRNA [NM_001091]	1.19514	-0.457739	3.1446	0.00525969
A_21_P0007574	lnc-CAND1-1	LNCipedia lincRNA (lnc-CAND1-1), lincRNA [lnc-CAND1-1:1]	1.01122	-0.640399	3.14186	0.0399831
A_23_P126613	AQP10	Homo sapiens aquaporin 10 (AQP10), mRNA [NM_080429]	0.417296	-1.23376	3.14064	0.028446
A_23_P15619	PRAC1	Homo sapiens prostate cancer susceptibility candidate 1 (PRAC1), mRNA [NM_032391]	1.09558	-0.55445	3.13839	0.00553071
A_33_P3244784	MUC19	Homo sapiens mucin 19, oligomeric (MUC19), mRNA [NM_173600]	1.00078	-0.648981	3.13783	0.00648409
A_23_P85765	CACNA1S	Homo sapiens calcium channel, voltage-dependent, L type, alpha 1S subunit (CACNA1S), mRNA [NM_000069]	0.613705	-1.03524	3.13605	0.00501044
A_21_P0001631	lnc-TP53BP2-1	Homo sapiens clone pSG_TGG_T3 satellite sequence. [KJ806722]	1.04364	-0.604821	3.13499	0.013705
A_21_P0003345	lnc-STIM2-5	LNCipedia lincRNA (lnc-STIM2-5), lincRNA [lnc-STIM2-5:1]	0.763333	-0.884966	3.13464	0.0117491
A_33_P3270252	OR1B1	Homo sapiens olfactory receptor, family 1, subfamily B, member 1 (gene/pseudogene) (OR1B1), mRNA [NM_001004450]	1.22539	-0.42284	3.13448	0.0277073
A_24_P348989	LILRA1	Homo sapiens leukocyte immunoglobulin-like receptor, subfamily A (with TM domain), member 1 (LILRA1), transcript variant 1, mRNA [NM_006863]	0.679971	-0.967975	3.13387	0.00501044
A_21_P0013465			0.938553	-0.709129	3.1333	0.00504394
A_21_P0012616	XLOC_l2_010854	BROAD Institute lincRNA (XLOC_l2_010854), lincRNA [TCONS_l2_00020780]	0.975339	-0.671254	3.13093	0.00559239
A_33_P3405399	ODF2L	Homo sapiens outer dense fiber of sperm tails 2-like (ODF2L), transcript variant 3, mRNA [NM_001184765]	1.09092	-0.55561	3.13079	0.015725
A_21_P0004621		Homo sapiens cDNA FLJ31008 fis, clone HLUNG2000130. [AK055570]	1.08364	-0.561364	3.12748	0.00617948
A_33_P3343496	OR5M1	Homo sapiens olfactory receptor, family 5, subfamily M, member 1 (OR5M1), mRNA [NM_001004740]	1.14716	-0.49748	3.12671	0.0201496
A_33_P3304097			0.628871	-1.01568	3.1265	0.0118919
A_21_P0011848	LOC100506922	PREDICTED: Homo sapiens basic proline-rich protein-like (LOC100506922), mRNA [XM_005263848]	0.75494	-0.889571	3.12642	0.00877693
A_21_P0005185	LOC401287	PREDICTED: Homo sapiens uncharacterized LOC401287 (DKFZp686L13185), transcript variant X2, misc_RNA [XR_428063]	0.542601	-1.1013	3.12511	0.0125227
A_21_P0005703	lnc-RAB2A-1	LNCipedia lincRNA (lnc-RAB2A-1), lincRNA [lnc-RAB2A-1:1]	0.60444	-1.03899	3.12408	0.00983705
A_32_P223210	SSMEM1	Homo sapiens serine-rich single-pass membrane protein 1 (SSMEM1), mRNA [NM_145268]	1.0866	-0.556518	3.1234	0.00501044
A_33_P3240972	GOLGA6L7P	golgin A6 family-like 7, pseudogene [Source:HGNC Symbol;Acc:HGNC:37442] [ENST00000567390]	0.9812	-0.661327	3.12212	0.00653539
A_33_P3454968	LOC645553	PREDICTED: Homo sapiens uncharacterized LOC645553 (AC006262.5), misc_RNA [XR_244001]	1.22184	-0.419882	3.12037	0.00625468
A_23_P168165	LINC00574	Homo sapiens long intergenic non-protein coding RNA 574 (LINC00574), long non-coding RNA [NR_026780]	0.92379	-0.717072	3.11852	0.0139308
A_33_P3291821	ANKRD26P1	Homo sapiens ankyrin repeat domain 26 pseudogene 1 (ANKRD26P1), non-coding RNA [NR_026556]	0.478479	-1.16208	3.11787	0.00701939
A_33_P3305749	RARB	Homo sapiens retinoic acid receptor, beta (RARB), transcript variant 1, mRNA [NM_000965]	0.582572	-1.05739	3.11658	0.00900451
A_23_P414352	LINC01555	Homo sapiens long intergenic non-protein coding RNA 1555 (LINC01555), long non-coding RNA [NR_027379]	1.22285	-0.415881	3.11392	0.0158544
A_33_P3209326	lnc-MAB21L2-1	Homo sapiens cDNA FLJ39676 fis, clone SMINT2009832. [AK096995]	0.981804	-0.656155	3.11225	0.00754193
A_21_P0008137	lnc-KATNAL1-3	LNCipedia lincRNA (lnc-KATNAL1-3), lincRNA [lnc-KATNAL1-3:3]	1.14453	-0.493088	3.11151	0.00601253
A_24_P75157	TCP10	Homo sapiens t-complex 10 (TCP10), mRNA [NM_004610]	0.718126	-0.918956	3.11036	0.00504394
A_21_P0010069	lnc-RP11-93B14.6.1-4	LNCipedia lincRNA (lnc-RP11-93B14.6.1-4), lincRNA [lnc-RP11-93B14.6.1-4:1]	0.815877	-0.820965	3.10984	0.0169744
A_23_P13455	OR51A7	Homo sapiens olfactory receptor, family 51, subfamily A, member 7 (OR51A7), mRNA [NM_001004749]	1.14602	-0.490764	3.10971	0.00597611
A_33_P3229863	LOC100128714	Homo sapiens uncharacterized LOC100128714 (LOC100128714), long non-coding RNA [NR_040082]	0.653069	-0.983447	3.10914	0.00813366
A_23_P156970	MEST	Homo sapiens mesoderm specific transcript (MEST), transcript variant 1, mRNA [NM_002402]	1.06902	-0.567299	3.10872	0.0254342
A_21_P0001624	lnc-SLC30A10-5	LNCipedia lincRNA (lnc-SLC30A10-5), lincRNA [lnc-SLC30A10-5:1]	0.35675	-1.27952	3.10862	0.0106418
A_19_P00321129	TSIX	Homo sapiens TSIX transcript, XIST antisense RNA (TSIX), antisense RNA [NR_003255]	0.590923	-1.04431	3.10638	0.00566617
A_23_P56787	CNTNAP5	Homo sapiens contactin associated protein-like 5 (CNTNAP5), mRNA [NM_130773]	0.950506	-0.684698	3.10631	0.00557466
A_33_P3309734	CCDC108	Homo sapiens coiled-coil domain containing 108 (CCDC108), transcript variant 2, mRNA [NM_152389]	0.174004	-1.46102	3.10592	0.00520014
A_23_P356646	TEKT4P2	Homo sapiens tektin 4 pseudogene 2 (TEKT4P2), transcript variant 1, non-coding RNA [NR_038327]	0.696565	-0.938088	3.10513	0.0139288
A_32_P55840	LINC01556	Homo sapiens long intergenic non-protein coding RNA 1556 (LINC01556), long non-coding RNA [NR_103538]	0.818529	-0.816108	3.10509	0.0048534
A_23_P157593	CHRNA6	Homo sapiens cholinergic receptor, nicotinic, alpha 6 (neuronal) (CHRNA6), transcript variant 1, mRNA [NM_004198]	0.685937	-0.948276	3.10418	0.0157866
A_21_P0003457		DA190327 BRAMY3 Homo sapiens cDNA clone BRAMY3012695 5', mRNA sequence [DA190327]	0.912332	-0.721819	3.10405	0.00501044
A_33_P3216694	HIVEP3	Homo sapiens human immunodeficiency virus type I enhancer binding protein 3 (HIVEP3), transcript variant 1, mRNA [NM_024503]	0.579483	-1.05439	3.10345	0.00565739
A_33_P3283906	NIP7	Homo sapiens NIP7, nucleolar pre-rRNA processing protein (NIP7), transcript variant 1, mRNA [NM_016101]	1.61584	-0.0179858	3.10334	0.0424452
A_33_P3267330	HAR1B	Homo sapiens highly accelerated region 1B (non-protein coding) (HAR1B), long non-coding RNA [NR_003245]	0.681844	-0.951786	3.10293	0.00649681
A_33_P3294078			0.737211	-0.895959	3.10194	0.00518122
A_21_P0013072	XLOC_l2_012925	BROAD Institute lincRNA (XLOC_l2_012925), lincRNA [TCONS_l2_00024675]	0.671262	-0.961867	3.10185	0.0207191
A_23_P55917	SYT3	Homo sapiens synaptotagmin III (SYT3), transcript variant 1, mRNA [NM_032298]	0.720646	-0.91198	3.10077	0.00501044
A_21_P0011160	XLOC_l2_003843	BROAD Institute lincRNA (XLOC_l2_003843), lincRNA [TCONS_l2_00006993]	1.06509	-0.565796	3.09702	0.0046209
A_33_P3231677			1.11634	-0.514405	3.09672	0.00688842
A_21_P0009161	LOC101928475	PREDICTED: Homo sapiens uncharacterized LOC101928475 (LOC101928475), ncRNA [XR_243596]	0.873787	-0.756944	3.0967	0.0142388
A_21_P0005541	lnc-ACTR3C-2	LNCipedia lincRNA (lnc-ACTR3C-2), lincRNA [lnc-ACTR3C-2:1]	0.330355	-1.29985	3.09556	0.00501044
A_21_P0012481		PREDICTED: Homo sapiens uncharacterized LOC100505902 (LOC100505902), transcript variant X1, ncRNA [XR_108533]	0.644589	-0.984755	3.09372	0.0296821
A_33_P3332749			1.30862	-0.320336	3.09288	0.0442927
A_21_P0008761	lnc-ADAMTS7-1	LNCipedia lincRNA (lnc-ADAMTS7-1), lincRNA [lnc-ADAMTS7-1:1]	0.926032	-0.70284	3.09271	0.0334014
A_33_P3383292	LOC100129620	Homo sapiens uncharacterized LOC100129620 (LOC100129620), long non-coding RNA [NR_033940]	0.54719	-1.0815	3.09231	0.006645
A_21_P0005031	lnc-KHDRBS2-1	LNCipedia lincRNA (lnc-KHDRBS2-1), lincRNA [lnc-KHDRBS2-1:2]	0.757061	-0.871361	3.09175	0.00573762
A_23_P139648	IAPP	Homo sapiens islet amyloid polypeptide (IAPP), mRNA [NM_000415]	0.47047	-1.15786	3.09154	0.00611846
A_21_P0011786	XLOC_l2_007167	BROAD Institute lincRNA (XLOC_l2_007167), lincRNA [TCONS_l2_00013422]	1.00375	-0.62445	3.09126	0.0218579
A_33_P3374338	XLOC_l2_013410	BROAD Institute lincRNA (XLOC_l2_013410), lincRNA [TCONS_l2_00025878]	1.14185	-0.486343	3.09125	0.0224386
A_19_P00810748	LINC00265	Homo sapiens long intergenic non-protein coding RNA 265 (LINC00265), long non-coding RNA [NR_026999]	1.06947	-0.55865	3.0911	0.00883828
A_33_P3321382			0.340565	-1.28713	3.09019	0.0296068
A_21_P0004219	LINC01018	Homo sapiens long intergenic non-protein coding RNA 1018 (LINC01018), transcript variant 1, long non-coding RNA [NR_024424]	-0.1049	-1.73254	3.09008	0.00515332
A_33_P3216372	IQGAP2	Homo sapiens IQ motif containing GTPase activating protein 2 (IQGAP2), transcript variant 1, mRNA [NM_006633]	1.60715	-0.0199602	3.08893	0.0284751
A_21_P0008580	LOC101929151	PREDICTED: Homo sapiens uncharacterized LOC101929151 (LOC101929151), ncRNA [XR_243177]	0.539395	-1.08714	3.08771	0.00501044
A_33_P3331856	PDE1C	phosphodiesterase 1C, calmodulin-dependent 70kDa [Source:HGNC Symbol;Acc:HGNC:8776] [ENST00000396184]	0.260989	-1.36553	3.08768	0.0307891
A_21_P0010098	lnc-C20orf166-2	LNCipedia lincRNA (lnc-C20orf166-2), lincRNA [lnc-C20orf166-2:1]	1.05289	-0.573496	3.08738	0.0109706
A_23_P116868	SLCO1C1	Homo sapiens solute carrier organic anion transporter family, member 1C1 (SLCO1C1), transcript variant 2, mRNA [NM_017435]	1.14013	-0.486222	3.08732	0.0084035
A_21_P0003429	LINC01179	Homo sapiens long intergenic non-protein coding RNA 1179 (LINC01179), long non-coding RNA [NR_121676]	1.09627	-0.530083	3.08731	0.0154659
A_21_P0011881			0.685745	-0.940513	3.08711	0.0230947
A_24_P68068		Nanog homeobox pseudogene 1 [Source:HGNC Symbol;Acc:HGNC:23099] [ENST00000607111]	1.27034	-0.355029	3.0852	0.00504394
A_33_P3391345		PREDICTED: Homo sapiens uncharacterized LOC101929839 (LOC101929839), misc_RNA [XR_254054]	0.698514	-0.926194	3.0838	0.00691975
A_21_P0000621	LINC00881	Homo sapiens long intergenic non-protein coding RNA 881 (LINC00881), long non-coding RNA [NR_034008]	1.17515	-0.449175	3.08298	0.0231928
A_24_P339429	KCNJ12	Homo sapiens potassium channel, inwardly rectifying subfamily J, member 12 (KCNJ12), mRNA [NM_021012]	-0.434382	-2.05794	3.08134	0.0104075
A_21_P0002778			0.420289	-1.20318	3.08114	0.00501044
A_33_P3223056	ADAMTS10	Homo sapiens ADAM metallopeptidase with thrombospondin type 1 motif, 10 (ADAMTS10), transcript variant 1, mRNA [NM_030957]	0.755781	-0.867557	3.08087	0.00565506
A_33_P3274372	lnc-TGFBRAP1-5	LNCipedia lincRNA (lnc-TGFBRAP1-5), lincRNA [lnc-TGFBRAP1-5:3]	1.17838	-0.444766	3.08046	0.00850459
A_33_P3293187	SLC14A2	Homo sapiens solute carrier family 14 (urea transporter), member 2 (SLC14A2), transcript variant 1, mRNA [NM_007163]	0.896874	-0.726131	3.08016	0.0206341
A_32_P153071	VIPR2	Homo sapiens vasoactive intestinal peptide receptor 2 (VIPR2), mRNA [NM_003382]	1.31951	-0.303226	3.07959	0.0127435
A_21_P0009590	lnc-MBP-1	LNCipedia lincRNA (lnc-MBP-1), lincRNA [lnc-MBP-1:2]	0.302771	-1.31989	3.07942	0.0461086
A_21_P0003117	SEMA3B-AS1	Homo sapiens SEMA3B antisense RNA 1 (head to head) (SEMA3B-AS1), long non-coding RNA [NR_110702]	1.06493	-0.555488	3.07463	0.00525969
A_21_P0008031	LOC102725491	PREDICTED: Homo sapiens uncharacterized LOC102725491 (LOC102725491), ncRNA [XR_424431]	0.46395	-1.15632	3.07433	0.00954073
A_33_P3268487	ABAT	Homo sapiens 4-aminobutyrate aminotransferase (ABAT), transcript variant 2, mRNA [NM_000663]	0.739826	-0.880037	3.07346	0.0110563
A_21_P0008764	lnc-RP11-210M15.2.1-3	LNCipedia lincRNA (lnc-RP11-210M15.2.1-3), lincRNA [lnc-RP11-210M15.2.1-3:8]	1.10187	-0.517446	3.07228	0.017084
A_33_P3361227	RAD9B	RAD9 homolog B (S. pombe) [Source:HGNC Symbol;Acc:HGNC:21700] [ENST00000409461]	0.949707	-0.669015	3.07103	0.00794773
A_33_P3406866	NFASC	Homo sapiens neurofascin (NFASC), transcript variant 1, mRNA [NM_001005388]	-0.448992	-2.06721	3.06995	0.0292905
A_33_P3503279			0.526812	-1.09109	3.06928	0.00777204
A_33_P3424491	OR51E1	Homo sapiens olfactory receptor, family 51, subfamily E, member 1 (OR51E1), mRNA [NM_152430]	1.17663	-0.440868	3.06843	0.020562
A_23_P61042		immunoglobulin heavy constant alpha 2 (A2m marker) [Source:HGNC Symbol;Acc:HGNC:5479] [ENST00000390539]	1.02114	-0.596147	3.06798	0.0070818
A_33_P3257474	REC114	Homo sapiens REC114 meiotic recombination protein (REC114), mRNA [NM_001042367]	1.12696	-0.490013	3.0673	0.0134241
A_23_P71624	PAX5	Homo sapiens paired box 5 (PAX5), transcript variant 1, mRNA [NM_016734]	1.05481	-0.562089	3.06715	0.0157366
A_32_P86578	DPP10-AS1	Homo sapiens DPP10 antisense RNA 1 (DPP10-AS1), long non-coding RNA [NR_036580]	1.05495	-0.561851	3.06694	0.00601646
A_33_P3224020	ARAFP2	Homo sapiens v-raf murine sarcoma 3611 viral oncogene homolog pseudogene, mRNA (cDNA clone IMAGE:5295529). [BC033982]	1.57245	-0.0442464	3.06671	0.0250865
A_23_P370054	MAGEB18	Homo sapiens melanoma antigen family B, 18 (MAGEB18), mRNA [NM_173699]	1.10763	-0.509011	3.06661	0.00997523
A_21_P0000853	ELOVL2-AS1	Homo sapiens ELOVL2 antisense RNA 1 (ELOVL2-AS1), transcript variant 1, long non-coding RNA [NR_038962]	0.902179	-0.714286	3.06623	0.013842
A_33_P3318946	HAPLN2	Homo sapiens hyaluronan and proteoglycan link protein 2 (HAPLN2), mRNA [NM_021817]	1.23554	-0.380727	3.06581	0.00501044
A_21_P0013169	XLOC_l2_013267	BROAD Institute lincRNA (XLOC_l2_013267), lincRNA [TCONS_l2_00025628]	0.395381	-1.21999	3.0639	0.0237292
A_19_P00321009	LINC01133	Homo sapiens long intergenic non-protein coding RNA 1133 (LINC01133), long non-coding RNA [NR_038849]	0.549715	-1.06493	3.06237	0.00501044
A_32_P208350	TDRD9	Homo sapiens tudor domain containing 9 (TDRD9), mRNA [NM_153046]	0.365054	-1.24938	3.06191	0.0339775
A_33_P3867391	OR7E19P	AGENCOURT_6564958 NIH_MGC_119 Homo sapiens cDNA clone IMAGE:5743918 5', mRNA sequence [BM563292]	0.980141	-0.633677	3.06061	0.00925732
A_23_P34233	QPRT	Homo sapiens quinolinate phosphoribosyltransferase (QPRT), mRNA [NM_014298]	1.08801	-0.525571	3.06011	0.0109938
A_21_P0007596	lnc-LRRIQ1-1	LNCipedia lincRNA (lnc-LRRIQ1-1), lincRNA [lnc-LRRIQ1-1:2]	1.04009	-0.573039	3.05915	0.00876565
A_33_P3420914		chondroitin sulfate proteoglycan 4 pseudogene 8 [Source:HGNC Symbol;Acc:HGNC:48359] [ENST00000456932]	1.34893	-0.26397	3.05865	0.0194576
A_24_P256243	SSX2	Homo sapiens synovial sarcoma, X breakpoint 2 (SSX2), transcript variant 2, mRNA [NM_175698]	0.903704	-0.709039	3.05833	0.00802085
A_33_P3238529		AF106680 RNA helicase {Homo sapiens} (exp=-1; wgp=0; cg=0), partial (4%) [THC2566752]	1.08106	-0.530552	3.05592	0.00623139
A_21_P0007416	lnc-RP11-791J7.2.1-1	LNCipedia lincRNA (lnc-RP11-791J7.2.1-1), lincRNA [lnc-RP11-791J7.2.1-1:3]	0.801891	-0.809427	3.05531	0.01186
A_21_P0007151		DA270978 BRCAN2 Homo sapiens cDNA clone BRCAN2025386 5', mRNA sequence [DA270978]	0.968018	-0.642634	3.0539	0.00521461
A_33_P3290577	MS4A14	Homo sapiens membrane-spanning 4-domains, subfamily A, member 14 (MS4A14), transcript variant 4, mRNA [NM_001261828]	1.07322	-0.537426	3.05389	0.00738419
A_23_P205489	SLC7A8	Homo sapiens solute carrier family 7 (amino acid transporter light chain, L system), member 8 (SLC7A8), transcript variant 2, mRNA [NM_182728]	0.875893	-0.734023	3.05234	0.0141538
A_21_P0005782	lnc-ERICH1-2	LNCipedia lincRNA (lnc-ERICH1-2), lincRNA [lnc-ERICH1-2:5]	0.637078	-0.972415	3.05145	0.00501044
A_21_P0010523	XLOC_l2_000116	BROAD Institute lincRNA (XLOC_l2_000116), lincRNA [TCONS_l2_00000171]	1.14677	-0.462073	3.05008	0.00504394
A_33_P3489228	PTPN20B	Homo sapiens protein tyrosine phosphatase, non-receptor type 20B (PTPN20B), transcript variant 2, mRNA [NM_015605]	0.852281	-0.756197	3.0493	0.0046209
A_21_P0012395	COL6A4P2	Homo sapiens collagen, type VI, alpha 4 pseudogene 2 (COL6A4P2), non-coding RNA [NR_027898]	1.11299	-0.495176	3.04864	0.00650324
A_21_P0002604			0.612575	-0.995435	3.04831	0.0156279
A_33_P3326802			1.11741	-0.490328	3.04773	0.00781981
A_33_P3209962	RASGRP2	Homo sapiens RAS guanyl releasing protein 2 (calcium and DAG-regulated) (RASGRP2), transcript variant 2, mRNA [NM_153819]	1.02416	-0.583512	3.0476	0.0483407
A_33_P3328814	SETBP1	Homo sapiens SET binding protein 1 (SETBP1), transcript variant 2, mRNA [NM_001130110]	0.812853	-0.794777	3.04751	0.0190095
A_21_P0003714	lnc-STX18-2	LNCipedia lincRNA (lnc-STX18-2), lincRNA [lnc-STX18-2:1]	1.36136	-0.246185	3.04732	0.0164419
A_33_P3285715	GLI4	GLI family zinc finger 4 [Source:HGNC Symbol;Acc:HGNC:4320] [ENST00000523812]	1.56146	-0.0458058	3.04674	0.0431651
A_21_P0012141	XLOC_l2_008841	BROAD Institute lincRNA (XLOC_l2_008841), lincRNA [TCONS_l2_00016575]	1.30454	-0.301201	3.04353	0.0498016
A_21_P0014547		PREDICTED: Homo sapiens uncharacterized LOC100506004 (LOC100506004), misc_RNA [XR_111420]	0.586767	-1.01875	3.04305	0.00608788
A_21_P0006823	PRKCQ-AS1	PRKCQ antisense RNA 1 [Source:HGNC Symbol;Acc:HGNC:44689] [ENST00000414894]	1.11188	-0.493378	3.04251	0.0165583
A_23_P120125	COLEC11	Homo sapiens collectin sub-family member 11 (COLEC11), transcript variant 2, mRNA [NM_199235]	0.143382	-1.46146	3.04162	0.00501044
A_23_P69573	GUCY1A3	Homo sapiens guanylate cyclase 1, soluble, alpha 3 (GUCY1A3), transcript variant 1, mRNA [NM_000856]	0.867845	-0.736819	3.04125	0.0227586
A_21_P0001538	lnc-GBP5-2	LNCipedia lincRNA (lnc-GBP5-2), lincRNA [lnc-GBP5-2:1]	1.18539	-0.418285	3.03917	0.0183226
A_33_P3359801	NKX2-4	Homo sapiens NK2 homeobox 4 (NKX2-4), mRNA [NM_033176]	1.15374	-0.449395	3.03803	0.00537797
A_23_P423462	LINC00305	Homo sapiens long intergenic non-protein coding RNA 305 (LINC00305), long non-coding RNA [NR_027245]	1.13221	-0.470237	3.03658	0.0223787
A_24_P340227	TTTY23	Homo sapiens testis-specific transcript, Y-linked 23 (non-protein coding) (TTTY23), long non-coding RNA [NR_001540]	1.27943	-0.322903	3.03634	0.0236528
A_21_P0005784	lnc-ERICH1-2	LNCipedia lincRNA (lnc-ERICH1-2), lincRNA [lnc-ERICH1-2:4]	0.977953	-0.6243	3.03617	0.0184584
A_33_P3289845	IGFL1	Homo sapiens IGF-like family member 1 (IGFL1), mRNA [NM_198541]	0.845654	-0.755878	3.03465	0.0121306
A_32_P65706	C9orf92	Homo sapiens chromosome 9 open reading frame 92 (C9orf92), transcript variant 1, mRNA [NM_001271829]	0.878872	-0.722356	3.03401	0.00631164
A_21_P0000078	SPATA22	Homo sapiens spermatogenesis associated 22 (SPATA22), transcript variant 1, mRNA [NM_001170699]	0.91489	-0.686273	3.03388	0.00504394
A_23_P34888	CHIA	Homo sapiens chitinase, acidic (CHIA), transcript variant 2, mRNA [NM_021797]	0.902144	-0.698769	3.03335	0.00559239
A_21_P0004992	lnc-C6orf146-2	LNCipedia lincRNA (lnc-C6orf146-2), lincRNA [lnc-C6orf146-2:1]	0.845976	-0.754063	3.03152	0.0046209
A_33_P3231493			0.71311	-0.886848	3.03134	0.0295074
A_23_P367071	UBE2DNL	Homo sapiens ubiquitin-conjugating enzyme E2D N-terminal like (pseudogene) (UBE2DNL), non-coding RNA [NR_024062]	0.779835	-0.81982	3.03071	0.00501044
A_23_P372356	C15orf32	Homo sapiens chromosome 15 open reading frame 32 (C15orf32), transcript variant 1, mRNA [NM_153040]	1.00123	-0.598359	3.03057	0.0243417
A_24_P112941	LINGO1	Homo sapiens leucine rich repeat and Ig domain containing 1 (LINGO1), transcript variant 1, mRNA [NM_032808]	0.0852318	-1.51405	3.02993	0.00517338
A_33_P3345309	PRSS56	Homo sapiens protease, serine, 56 (PRSS56), mRNA [NM_001195129]	0.0720608	-1.52705	3.02956	0.0291385
A_33_P3247252			0.749992	-0.848974	3.02926	0.00499641
A_23_P126031	OR10J5	Homo sapiens olfactory receptor, family 10, subfamily J, member 5 (OR10J5), mRNA [NM_001004469]	0.609627	-0.988405	3.0273	0.0286252
A_21_P0001659	lnc-ACTRT2-1	LNCipedia lincRNA (lnc-ACTRT2-1), lincRNA [lnc-ACTRT2-1:2]	1.25106	-0.346811	3.02696	0.0191435
A_23_P147900	POU6F2	Homo sapiens POU class 6 homeobox 2 (POU6F2), transcript variant 1, mRNA [NM_007252]	0.550303	-1.04748	3.02677	0.00501044
A_33_P3253628	PHYKPL	5-phosphohydroxy-L-lysine phospho-lyase [Source:HGNC Symbol;Acc:HGNC:28249] [ENST00000476487]	0.847463	-0.750273	3.02668	0.0158456
A_21_P0007406	lnc-CADM1-4	LNCipedia lincRNA (lnc-CADM1-4), lincRNA [lnc-CADM1-4:4]	1.10296	-0.494332	3.02574	0.0121557
A_23_P417261	EFHB	Homo sapiens EF-hand domain family, member B (EFHB), mRNA [NM_144715]	0.957095	-0.639516	3.02432	0.012046
A_33_P3249314	GTF2IRD1P1	Homo sapiens GTF2I repeat domain containing 1 pseusogene 1 (GTF2IRD1P1), non-coding RNA [NR_003934]	0.927315	-0.669236	3.0242	0.00562974
A_21_P0007996	lnc-LECT1-1	LNCipedia lincRNA (lnc-LECT1-1), lincRNA [lnc-LECT1-1:1]	0.283648	-1.3128	3.02397	0.00501044
A_33_P3329378	CNTN6	Homo sapiens contactin 6 (CNTN6), transcript variant 1, mRNA [NM_014461]	0.214707	-1.38164	3.02378	0.0295074
A_19_P00321272		long intergenic non-protein coding RNA 313 [Source:HGNC Symbol;Acc:HGNC:16416] [ENST00000427188]	0.627652	-0.96819	3.02271	0.0158021
A_33_P3242304	TNP2	Homo sapiens transition protein 2 (during histone to protamine replacement) (TNP2), mRNA [NM_005425]	0.37489	-1.22077	3.02232	0.0396393
A_21_P0006459			0.948509	-0.64703	3.02207	0.0138676
A_21_P0005345	lnc-FAM20C-4	LNCipedia lincRNA (lnc-FAM20C-4), lincRNA [lnc-FAM20C-4:3]	0.761666	-0.833693	3.0217	0.0146258
A_33_P3508541	LOC400622	PREDICTED: Homo sapiens uncharacterized LOC400622 (LOC400622), misc_RNA [XR_243762]	1.0994	-0.495821	3.02142	0.0311555
A_33_P3318646	CALY	Homo sapiens calcyon neuron-specific vesicular protein (CALY), mRNA [NM_015722]	1.25596	-0.338939	3.02073	0.0397987
A_21_P0003461	lnc-ATP8A1-1	LNCipedia lincRNA (lnc-ATP8A1-1), lincRNA [lnc-ATP8A1-1:1]	1.13436	-0.46044	3.02052	0.00811759
A_21_P0007698	lnc-H3F3C-1	LNCipedia lincRNA (lnc-H3F3C-1), lincRNA [lnc-H3F3C-1:1]	1.18032	-0.414368	3.02028	0.02549
A_33_P3316118	SNAP91	Homo sapiens synaptosomal-associated protein, 91kDa (SNAP91), transcript variant 6, mRNA [NM_001256717]	0.695392	-0.898832	3.01932	0.0059606
A_24_P150068	HTR3A	Homo sapiens 5-hydroxytryptamine (serotonin) receptor 3A, ionotropic (HTR3A), transcript variant 1, mRNA [NM_213621]	0.652291	-0.941647	3.01872	0.00564937
A_21_P0003995		DB004733 TBAES2 Homo sapiens cDNA clone TBAES2007570 5', mRNA sequence [DB004733]	0.626049	-0.967383	3.01766	0.00508228
A_33_P3246715	CENPVP2	Homo sapiens centromere protein V pseudogene 2 (CENPVP2), non-coding RNA [NR_033773]	1.36806	-0.224597	3.01604	0.0132893
A_33_P3300067	LINC01349	Homo sapiens long intergenic non-protein coding RNA 1349 (LINC01349), long non-coding RNA [NR_038914]	1.15119	-0.440973	3.015	0.0214379
A_21_P0004546	lnc-HNRNPAB-1	LNCipedia lincRNA (lnc-HNRNPAB-1), lincRNA [lnc-HNRNPAB-1:1]	1.12287	-0.468696	3.01376	0.0165064
A_21_P0010158	LOC102724502	PREDICTED: Homo sapiens uncharacterized LOC102724502 (LOC102724502), ncRNA [XR_425265]	0.719956	-0.871108	3.01272	0.00544108
A_21_P0002683	lnc-DLX2-1	LNCipedia lincRNA (lnc-DLX2-1), lincRNA [lnc-DLX2-1:1]	1.45804	-0.132695	3.01202	0.043967
A_33_P3359483	OR5AC2	Homo sapiens olfactory receptor, family 5, subfamily AC, member 2 (OR5AC2), mRNA [NM_054106]	1.13502	-0.455659	3.0119	0.0177682
A_21_P0009377	lnc-NLGN2-1	LNCipedia lincRNA (lnc-NLGN2-1), lincRNA [lnc-NLGN2-1:2]	1.35531	-0.234284	3.00965	0.0105431
A_33_P3379726	CCDC106	Homo sapiens coiled-coil domain containing 106 (CCDC106), mRNA [NM_013301]	1.1538	-0.435791	3.00964	0.0211223
A_33_P3397161	SHANK2-AS3	Homo sapiens SHANK2 antisense RNA 3 (SHANK2-AS3), long non-coding RNA [NR_073536]	1.39994	-0.189398	3.00911	0.0352409
A_21_P0004081		DB054543 TESTI2 Homo sapiens cDNA clone TESTI2045424 5', mRNA sequence [DB054543]	0.615068	-0.973875	3.00829	0.00501044
A_19_P00322315	AOX2P	Homo sapiens aldehyde oxidase 2 pseudogene (AOX2P), non-coding RNA [NR_001557]	0.758473	-0.829833	3.00696	0.00501044
A_33_P3261097			0.549698	-1.0381	3.0059	0.00501044
A_24_P413470	TP73	Homo sapiens tumor protein p73 (TP73), transcript variant 1, mRNA [NM_005427]	0.789306	-0.797902	3.00467	0.0174398
A_33_P3284611	lnc-ITPR2-2	LNCipedia lincRNA (lnc-ITPR2-2), lincRNA [lnc-ITPR2-2:3]	0.783187	-0.803936	3.00449	0.00913687
A_21_P0004931	LOC101927959	PREDICTED: Homo sapiens uncharacterized LOC101927959 (LOC101927959), transcript variant X1, ncRNA [XR_245585]	0.780404	-0.805634	3.00224	0.00993696
A_33_P3275722	LY6G6D	Homo sapiens lymphocyte antigen 6 complex, locus G6D (LY6G6D), mRNA [NM_021246]	1.17263	-0.41329	3.002	0.00567394
A_21_P0006613	lnc-GATA3-9	new regulatory genes for hTERT gene expression. [DD431415]	1.06408	-0.521317	3.00091	0.0113637
A_24_P913716	B3GNT7	Homo sapiens UDP-GlcNAc:betaGal beta-1,3-N-acetylglucosaminyltransferase 7 (B3GNT7), mRNA [NM_145236]	1.24319	-0.342074	3.00063	0.0190866
A_23_P127721	P2RX3	Homo sapiens purinergic receptor P2X, ligand gated ion channel, 3 (P2RX3), mRNA [NM_002559]	0.739517	-0.845403	2.99991	0.00577291
A_33_P3373975	TMEM106B	transmembrane protein 106B [Source:HGNC Symbol;Acc:HGNC:22407] [ENST00000396667]	1.15526	-0.429477	2.99954	0.0404699
A_21_P0001544	lnc-BARHL2-1	LNCipedia lincRNA (lnc-BARHL2-1), lincRNA [lnc-BARHL2-1:2]	0.803591	-0.781148	2.99954	0.0066603
A_21_P0014687	PKD1	Homo sapiens polycystic kidney disease 1 (autosomal dominant) (PKD1), transcript variant 2, mRNA [NM_000296]	0.418145	-1.1664	2.99914	0.00553024
A_21_P0009080	lnc-COX4NB-1	LNCipedia lincRNA (lnc-COX4NB-1), lincRNA [lnc-COX4NB-1:1]	0.67889	-0.90541	2.99862	0.00674491
A_21_P0014179		Q3RQZ0_RALME (Q3RQZ0) Probable proline-rich protein, partial (7%) [THC2693752]	0.651501	-0.931892	2.99674	0.00501044
A_21_P0009982			0.797197	-0.785727	2.99576	0.0046209
A_24_P15391	FOXI3	Homo sapiens forkhead box I3 (FOXI3), mRNA [NM_001135649]	0.763474	-0.818601	2.994	0.00598606
A_21_P0014777			0.668961	-0.912811	2.99337	0.00547733
A_19_P00316512		Q20ZE8_RHOPA (Q20ZE8) Ribosomal protein S21, partial (10%) [THC2682395]	1.39432	-0.186099	2.99057	0.0407044
A_21_P0014764	TSRM	Homo sapiens zinc finger domain-related protein TSRM (TSRM) mRNA, partial cds. [AY742823]	1.09306	-0.487339	2.99053	0.00990779
A_21_P0012901	XLOC_l2_011996	BROAD Institute lincRNA (XLOC_l2_011996), lincRNA [TCONS_l2_00022844]	0.610106	-0.969997	2.98991	0.00566106
A_21_P0001967	LOC102724861	Q2I700_9GAST (Q2I700) NADH dehydrogenase subunit 1, partial (7%) [THC2764903]	0.829727	-0.75036	2.98988	0.0321895
A_33_P3369716	LOC100507195	Homo sapiens uncharacterized LOC100507195 (LOC100507195), long non-coding RNA [NR_120458]	0.87337	-0.706535	2.9895	0.00969861
A_21_P0012967		DA853107 PLACE7 Homo sapiens cDNA clone PLACE7003223 5', mRNA sequence [DA853107]	0.563046	-1.01682	2.98943	0.00501044
A_21_P0000933	LOC101928476	Homo sapiens uncharacterized LOC101928476 (LOC101928476), transcript variant 1, long non-coding RNA [NR_125954]	0.853488	-0.725753	2.98813	0.0344452
A_21_P0014062			1.17144	-0.407482	2.98746	0.0170086
A_33_P3254320	SH2D3A	Homo sapiens SH2 domain containing 3A (SH2D3A), mRNA [NM_005490]	0.739553	-0.839118	2.98695	0.00501044
A_21_P0008641	lnc-LACTB-1	LNCipedia lincRNA (lnc-LACTB-1), lincRNA [lnc-LACTB-1:1]	1.04816	-0.530479	2.98688	0.00596528
A_21_P0014569		BX108644 NCI_CGAP_Kid3 Homo sapiens cDNA clone IMAGp998I174576, mRNA sequence [BX108644]	1.15064	-0.427775	2.98641	0.014909
A_21_P0003375			1.24906	-0.329129	2.98595	0.0284963
A_21_P0003295			1.15513	-0.422873	2.98555	0.0142748
A_32_P24140	GAS2	Homo sapiens growth arrest-specific 2 (GAS2), transcript variant 1, mRNA [NM_005256]	0.939755	-0.638039	2.98513	0.00501044
A_21_P0005498	lnc-RP4-725G10.1.1-4	LNCipedia lincRNA (lnc-RP4-725G10.1.1-4), lincRNA [lnc-RP4-725G10.1.1-4:1]	0.80515	-0.772632	2.98511	0.00659316
A_24_P161261	SPDYE2	Homo sapiens speedy/RINGO cell cycle regulator family member E2 (SPDYE2), mRNA [NM_001031618]	0.782712	-0.794841	2.98463	0.00542717
A_21_P0001966	lnc-ATIC-6	LNCipedia lincRNA (lnc-ATIC-6), lincRNA [lnc-ATIC-6:1]	0.852196	-0.725305	2.98453	0.0101555
A_21_P0014749			0.343389	-1.23323	2.98269	0.00876848
A_21_P0013166		PREDICTED: Homo sapiens forkhead box L1-like (WI2-2373I1.2), transcript variant X1, mRNA [XM_005249566]	0.782153	-0.794284	2.98233	0.00501044
A_21_P0004431	lnc-TMED7-1	LNCipedia lincRNA (lnc-TMED7-1), lincRNA [lnc-TMED7-1:1]	1.1257	-0.450623	2.98209	0.0213533
A_33_P3366667	EYA1	Homo sapiens EYA transcriptional coactivator and phosphatase 1 (EYA1), transcript variant EYA1C, mRNA [NM_000503]	0.533814	-1.04188	2.98079	0.0084341
A_21_P0002086		Q2VAZ9_HUMAN (Q2VAZ9) Spd4, partial (46%) [THC2760474]	1.23272	-0.342678	2.98019	0.0251531
A_21_P0009133	lnc-CLEC18B-3	LNCipedia lincRNA (lnc-CLEC18B-3), lincRNA [lnc-CLEC18B-3:6]	0.135087	-1.44019	2.97993	0.039989
A_23_P56328	PLVAP	plasmalemma vesicle associated protein [Source:HGNC Symbol;Acc:HGNC:13635] [ENST00000252590]	1.08498	-0.490122	2.97956	0.0119777
A_21_P0010335	LOC100506271	Homo sapiens uncharacterized LOC100506271 (LOC100506271), long non-coding RNA [NR_110515]	1.11021	-0.464685	2.97913	0.0277977
A_23_P500353	KCNN2	Homo sapiens potassium channel, calcium activated intermediate/small conductance subfamily N alpha, member 2 (KCNN2), transcript variant 1, mRNA [NM_021614]	0.800527	-0.774029	2.97844	0.0392179
A_33_P3355944	LINC00908	long intergenic non-protein coding RNA 908 [Source:HGNC Symbol;Acc:HGNC:27599] [ENST00000582452]	0.772534	-0.801651	2.97767	0.0175651
A_21_P0006429	lnc-ARL13A-1	LNCipedia lincRNA (lnc-ARL13A-1), lincRNA [lnc-ARL13A-1:1]	0.539853	-1.03387	2.97672	0.0140497
A_33_P3327504	OR51V1	Homo sapiens olfactory receptor, family 51, subfamily V, member 1 (OR51V1), mRNA [NM_001004760]	1.07099	-0.50237	2.97597	0.00547733
A_21_P0014911			0.916108	-0.6572	2.97586	0.00892133
A_24_P170983	ESPNL	Homo sapiens espin-like (ESPNL), mRNA [NM_194312]	0.381787	-1.19106	2.97492	0.0426802
A_21_P0006115		603025214F1 NIH_MGC_114 Homo sapiens cDNA clone IMAGE:5195666 5', mRNA sequence [BI754780]	0.252551	-1.3198	2.9739	0.0490399
A_33_P3797403	LOC283387	PREDICTED: Homo sapiens uncharacterized LOC283387 (RP11-620J15.2), misc_RNA [XR_247842]	0.689092	-0.882962	2.97328	0.00729086
A_33_P3283430	SEL1L2	Homo sapiens sel-1 suppressor of lin-12-like 2 (C. elegans) (SEL1L2), transcript variant 1, mRNA [NM_001271539]	0.287172	-1.28383	2.9711	0.00501044
A_33_P3278941	REC8	Homo sapiens REC8 meiotic recombination protein (REC8), transcript variant 2, mRNA [NM_001048205]	0.29703	-1.27368	2.97051	0.00466832
A_33_P3222391	FILIP1L	Homo sapiens filamin A interacting protein 1-like (FILIP1L), transcript variant 1, mRNA [NM_182909]	1.08587	-0.484829	2.97048	0.0332652
A_33_P3419113	PRY2	Homo sapiens PTPN13-like, Y-linked 2 (PRY2), mRNA [NM_001002758]	0.893469	-0.676979	2.96997	0.0093796
A_33_P3321369		PREDICTED: Homo sapiens uncharacterized LOC145757 (RP11-66B24.1), transcript variant X1, misc_RNA [XR_109231]	0.943313	-0.626648	2.96897	0.0191521
A_21_P0010444	lnc-NFAM1-1	LNCipedia lincRNA (lnc-NFAM1-1), lincRNA [lnc-NFAM1-1:1]	0.251248	-1.31856	2.96864	0.0112023
A_21_P0014234	lnc-CTSL1-1	PREDICTED: Homo sapiens DAPK1 intronic transcript 1 (non-protein coding) (DAPK1-IT1), misc_RNA [XR_171053]	0.512869	-1.05631	2.96735	0.011505
A_21_P0005879	lnc-KLF10-1	LNCipedia lincRNA (lnc-KLF10-1), lincRNA [lnc-KLF10-1:1]	1.12326	-0.445734	2.96699	0.0119038
A_21_P0011651	PIEZO2	Homo sapiens piezo-type mechanosensitive ion channel component 2 (PIEZO2), mRNA [NM_022068]	1.19253	-0.376369	2.96678	0.0126273
A_21_P0014358	LOC100507520	PREDICTED: Homo sapiens uncharacterized LOC100507520 (LOC100507520), transcript variant 1, ncRNA [XR_109439]	0.638929	-0.92995	2.96674	0.00741841
A_33_P3238375	LOC730081	Homo sapiens cDNA FLJ40183 fis, clone TESTI2018421. [AK097502]	1.03997	-0.528899	2.96671	0.00594247
A_21_P0008447	lnc-SGPP1-1	LNCipedia lincRNA (lnc-SGPP1-1), lincRNA [lnc-SGPP1-1:1]	1.00796	-0.56057	2.96603	0.0138045
A_23_P71270	AZGP1	Homo sapiens alpha-2-glycoprotein 1, zinc-binding (AZGP1), mRNA [NM_001185]	0.470637	-1.09781	2.96585	0.0189625
A_23_P393172	ENAM	Homo sapiens enamelin (ENAM), mRNA [NM_031889]	1.10822	-0.459947	2.96529	0.0272553
A_33_P3292844	NEUROG3	Homo sapiens neurogenin 3 (NEUROG3), mRNA [NM_020999]	1.12252	-0.445581	2.96513	0.012401
A_21_P0006190	lnc-KRT8P11-1	LNCipedia lincRNA (lnc-KRT8P11-1), lincRNA [lnc-KRT8P11-1:2]	0.549309	-1.01841	2.96437	0.00537797
A_33_P3275415			0.938696	-0.628982	2.96427	0.00667531
A_21_P0011968	XLOC_l2_008270	BROAD Institute lincRNA (XLOC_l2_008270), lincRNA [TCONS_l2_00014908]	1.15257	-0.41492	2.96388	0.00969668
A_33_P3418371	EPWW6493	Homo sapiens clone DNA142975 EPWW6493 (UNQ6493) mRNA, complete cds. [AY358234]	0.898813	-0.668639	2.96381	0.00874103
A_23_P109322	PCP4	Homo sapiens Purkinje cell protein 4 (PCP4), mRNA [NM_006198]	0.163316	-1.40396	2.96345	0.016347
A_21_P0011748		carcinoembryonic antigen-related cell adhesion molecule pseudogene 1 [Source:HGNC Symbol;Acc:HGNC:1821] [ENST00000434624]	1.11419	-0.452829	2.96293	0.00660533
A_19_P00321259	LINC01133	Homo sapiens long intergenic non-protein coding RNA 1133 (LINC01133), long non-coding RNA [NR_038849]	0.394664	-1.17203	2.96225	0.00501044
A_21_P0001201			0.914519	-0.651919	2.96173	0.0133065
A_33_P3322085	ZNF554	Homo sapiens zinc finger protein 554 (ZNF554), mRNA [NM_001102651]	0.957907	-0.607913	2.96046	0.0114684
A_33_P3256391	CRB3	Homo sapiens crumbs family member 3 (CRB3), transcript variant 2, mRNA [NM_139161]	1.05646	-0.509338	2.96041	0.021149
A_33_P3288624	SLC7A14	Homo sapiens solute carrier family 7, member 14 (SLC7A14), mRNA [NM_020949]	1.02321	-0.541817	2.95882	0.00548894
A_23_P368794	TCERG1L	Homo sapiens transcription elongation regulator 1-like (TCERG1L), mRNA [NM_174937]	0.862963	-0.701847	2.95838	0.00501044
A_33_P3363933	FCRL6	Homo sapiens Fc receptor-like 6 (FCRL6), transcript variant 2, mRNA [NM_001284217]	1.03856	-0.52593	2.95774	0.0186049
A_21_P0007854	lnc-HNF1A-1	LNCipedia lincRNA (lnc-HNF1A-1), lincRNA [lnc-HNF1A-1:4]	0.562914	-1.00138	2.95734	0.0137953
A_33_P3485976	LOC283177	Homo sapiens cDNA FLJ37762 fis, clone BRHIP2024347, weakly similar to GALECTIN-3. [AK095081]	0.463893	-1.1004	2.95732	0.0156692
A_23_P4611	SLC27A5	Homo sapiens solute carrier family 27 (fatty acid transporter), member 5 (SLC27A5), mRNA [NM_012254]	0.891864	-0.672098	2.95665	0.00501044
A_23_P132718	SEMA3B	Homo sapiens sema domain, immunoglobulin domain (Ig), short basic domain, secreted, (semaphorin) 3B (SEMA3B), transcript variant 1, mRNA [NM_004636]	0.50463	-1.05921	2.9564	0.0102443
A_21_P0009216	lnc-PFAS-1	LNCipedia lincRNA (lnc-PFAS-1), lincRNA [lnc-PFAS-1:2]	1.42174	-0.141803	2.95578	0.0231465
A_21_P0014938			0.7882	-0.774983	2.95505	0.00946887
A_33_P3347040	DPP9-AS1	Homo sapiens DPP9 antisense RNA 1 (DPP9-AS1), mRNA [NM_001242901]	0.972151	-0.590971	2.95492	0.00501044
A_19_P00321067	MIAT	Homo sapiens myocardial infarction associated transcript (non-protein coding) (MIAT), transcript variant 1, long non-coding RNA [NR_003491]	0.511623	-1.05114	2.9542	0.0331052
A_21_P0008639	lnc-C2CD4A-6	LNCipedia lincRNA (lnc-C2CD4A-6), lincRNA [lnc-C2CD4A-6:1]	1.06043	-0.502271	2.95406	0.019786
A_21_P0004515	LOC100505878	Homo sapiens uncharacterized LOC100505878 (LOC100505878), long non-coding RNA [NR_105017]	1.17599	-0.386386	2.9534	0.0289898
A_23_P202334	FGFR2	Homo sapiens fibroblast growth factor receptor 2 (FGFR2), transcript variant 2, mRNA [NM_022970]	0.304214	-1.25812	2.9533	0.0326419
A_21_P0005344	lnc-FAM20C-4	LNCipedia lincRNA (lnc-FAM20C-4), lincRNA [lnc-FAM20C-4:3]	0.597583	-0.964117	2.95202	0.00871956
A_23_P125717	NAP1L3	Homo sapiens nucleosome assembly protein 1-like 3 (NAP1L3), mRNA [NM_004538]	0.483881	-1.07762	2.95161	0.0398823
A_23_P19886	NPSR1	Homo sapiens neuropeptide S receptor 1 (NPSR1), transcript variant 2, mRNA [NM_207173]	1.10804	-0.453177	2.95104	0.0387329
A_23_P336506	TAS2R9	Homo sapiens taste receptor, type 2, member 9 (TAS2R9), mRNA [NM_023917]	0.790566	-0.770239	2.95019	0.0330073
A_21_P0002440	lnc-ASB3-2	LNCipedia lincRNA (lnc-ASB3-2), lincRNA [lnc-ASB3-2:1]	1.04262	-0.517366	2.94852	0.0237454
A_23_P6615	CPB1	Homo sapiens carboxypeptidase B1 (tissue) (CPB1), mRNA [NM_001871]	0.855102	-0.704401	2.94752	0.015831
A_23_P140967	MEFV	Homo sapiens Mediterranean fever (MEFV), transcript variant 1, mRNA [NM_000243]	0.9658	-0.593535	2.94718	0.00564937
A_33_P3308476	POM121L2	Homo sapiens POM121 transmembrane nucleoporin-like 2 (POM121L2), mRNA [NM_033482]	1.18484	-0.37429	2.94677	0.03277
A_21_P0007479	LINC00485	Homo sapiens long intergenic non-protein coding RNA 485 (LINC00485), long non-coding RNA [NR_033855]	1.09117	-0.467721	2.94628	0.0258449
A_24_P150023	KCNA4	Homo sapiens potassium channel, voltage gated shaker related subfamily A, member 4 (KCNA4), mRNA [NM_002233]	0.7561	-0.802662	2.94601	0.00639402
A_21_P0004139		PREDICTED: Homo sapiens uncharacterized LOC101928885 (RP11-141O11.2), transcript variant X1, ncRNA [XR_241811]	0.911621	-0.646762	2.94524	0.00829828
A_33_P3321682			1.56707	0.00880962	2.94499	0.0481461
A_33_P3209960	RASGRP2	Homo sapiens RAS guanyl releasing protein 2 (calcium and DAG-regulated) (RASGRP2), transcript variant 2, mRNA [NM_153819]	0.808486	-0.749739	2.94491	0.0046209
A_33_P3759737	LINC01107	Homo sapiens long intergenic non-protein coding RNA 1107 (LINC01107), long non-coding RNA [NR_037809]	0.399699	-1.15837	2.94459	0.0161576
A_23_P168339	MAS1	Homo sapiens MAS1 proto-oncogene, G protein-coupled receptor (MAS1), mRNA [NM_002377]	0.986779	-0.571009	2.94402	0.00608583
A_23_P94840	DYNLRB2	Homo sapiens dynein, light chain, roadblock-type 2 (DYNLRB2), mRNA [NM_130897]	0.959425	-0.598026	2.94333	0.00738419
A_21_P0002587	lnc-RASGRP3-5	LNCipedia lincRNA (lnc-RASGRP3-5), lincRNA [lnc-RASGRP3-5:1]	1.19613	-0.360971	2.94261	0.0261343
A_33_P3217559	DLK1	Homo sapiens delta-like 1 homolog (Drosophila) (DLK1), mRNA [NM_003836]	1.05471	-0.501967	2.94176	0.0060815
A_21_P0011740	LOC101927522	PREDICTED: Homo sapiens uncharacterized LOC101927522 (LOC101927522), transcript variant X1, ncRNA [XR_243988]	0.427403	-1.12873	2.94065	0.00648932
A_33_P3300267	VIT	Homo sapiens vitrin (VIT), transcript variant 1, mRNA [NM_053276]	1.24724	-0.308773	2.94041	0.0231187
A_19_P00809335	C8orf46	chromosome 8 open reading frame 46 [Source:HGNC Symbol;Acc:HGNC:28498] [ENST00000498712]	1.04893	-0.507038	2.94031	0.00972211
A_19_P00328832	AATBC	Homo sapiens uncharacterized LOC284837 (AATBC), long non-coding RNA [NR_026961]	1.10752	-0.448408	2.94024	0.0122175
A_33_P3217639	ARMS2	Homo sapiens age-related maculopathy susceptibility 2 (ARMS2), mRNA [NM_001099667]	0.488242	-1.06715	2.93914	0.00526626
A_23_P15272	ABCC6	Homo sapiens ATP-binding cassette, sub-family C (CFTR/MRP), member 6 (ABCC6), transcript variant 2, mRNA [NM_001079528]	0.712225	-0.842692	2.93817	0.0073918
A_33_P3264569		T cell receptor beta variable 10-2 [Source:HGNC Symbol;Acc:HGNC:12178] [ENST00000426318]	0.876501	-0.676527	2.93432	0.0128733
A_33_P3350202	MOCS3	Homo sapiens molybdenum cofactor synthesis 3 (MOCS3), mRNA [NM_014484]	1.23549	-0.317142	2.93351	0.0103963
A_19_P00318029			1.5537	0.00125403	2.93313	0.0438158
A_33_P3366028	TLDC2	Homo sapiens TBC/LysM-associated domain containing 2 (TLDC2), mRNA [NM_080628]	0.983803	-0.568245	2.93233	0.00883272
A_33_P3231407	PYHIN1	pyrin and HIN domain family, member 1 [Source:HGNC Symbol;Acc:HGNC:28894] [ENST00000368135]	0.44468	-1.1072	2.93199	0.00543962
A_21_P0004918	lnc-QRSL1-2	LNCipedia lincRNA (lnc-QRSL1-2), lincRNA [lnc-QRSL1-2:1]	1.0405	-0.511118	2.93145	0.00936765
A_19_P00316166	LOC101928858	PREDICTED: Homo sapiens uncharacterized LOC101928858 (RP11-434D9.1), transcript variant X2, ncRNA [XR_425858]	0.9113	-0.64024	2.9313	0.0352199
A_21_P0004337	lnc-BNIP1-1	LNCipedia lincRNA (lnc-BNIP1-1), lincRNA [lnc-BNIP1-1:1]	0.142292	-1.40906	2.93092	0.0167718
A_33_P3260110		Homo sapiens cDNA FLJ45013 fis, clone BRAWH3013508. [AK126960]	1.08877	-0.462538	2.93083	0.0201165
A_21_P0012759		PREDICTED: Homo sapiens uncharacterized LOC101928905 (LOC101928905), transcript variant X1, ncRNA [XR_425819]	0.890872	-0.660095	2.93013	0.00498534
A_24_P367439		Homo sapiens HDCMB45P mRNA, partial cds. [AF068294]	0.668873	-0.88192	2.92978	0.0202908
A_24_P12136	S100Z	Homo sapiens S100 calcium binding protein Z (S100Z), mRNA [NM_130772]	1.03858	-0.512179	2.92972	0.0413861
A_24_P561341	FAM150B	Homo sapiens family with sequence similarity 150, member B (FAM150B), mRNA [NM_001002919]	0.687651	-0.862801	2.92909	0.00466832
A_23_P63725	CFAP43	Homo sapiens cilia and flagella associated protein 43 (CFAP43), mRNA [NM_025145]	1.19714	-0.353082	2.92863	0.0304623
A_21_P0004258	lnc-SREK1-1	LNCipedia lincRNA (lnc-SREK1-1), lincRNA [lnc-SREK1-1:6]	1.08168	-0.468534	2.92861	0.011301
A_24_P73730	CCDC113	Homo sapiens coiled-coil domain containing 113 (CCDC113), transcript variant 1, mRNA [NM_014157]	0.622469	-0.927577	2.92827	0.0357548
A_23_P167017	POPDC2	Homo sapiens popeye domain containing 2 (POPDC2), mRNA [NM_022135]	0.538882	-1.01072	2.92736	0.00501044
A_33_P3283266		PREDICTED: Homo sapiens uncharacterized LOC102724676 (LOC102724676), ncRNA [XR_430070]	1.1506	-0.398874	2.92709	0.00900451
A_33_P3661309	LOC284669	Homo sapiens cDNA FLJ38794 fis, clone LIVER2003854. [AK096113]	0.934031	-0.615299	2.92681	0.0150028
A_33_P3237819			0.558747	-0.990544	2.92673	0.0231612
A_33_P3402635	GAS8-AS1	Homo sapiens GAS8 antisense RNA 1 (GAS8-AS1), long non-coding RNA [NR_122031]	0.810544	-0.738329	2.92589	0.00819264
A_21_P0001119		Homo sapiens cDNA FLJ46627 fis, clone TRACH2010272. [AK128482]	1.17933	-0.369251	2.9253	0.028536
A_21_P0001146			1.14989	-0.398606	2.92511	0.0137468
A_33_P3212316			1.11189	-0.43646	2.92482	0.027985
A_23_P42397	PRSS35	Homo sapiens protease, serine, 35 (PRSS35), transcript variant 2, mRNA [NM_153362]	0.083228	-1.46479	2.92415	0.0347537
A_33_P3223417	SLC26A4-AS1	Homo sapiens SLC26A4 antisense RNA 1 (SLC26A4-AS1), long non-coding RNA [NR_028137]	1.15929	-0.388471	2.92362	0.026917
A_32_P197340	ERICH2	Homo sapiens glutamate-rich 2 (ERICH2), transcript variant 1, mRNA [NM_001290030]	0.209993	-1.33752	2.92314	0.0149897
A_21_P0014009	TMEM236	Homo sapiens transmembrane protein 236 (TMEM236), mRNA [NM_001098844]	0.967932	-0.579279	2.92252	0.00501044
A_21_P0013713		coactivator-associated arginine methyltransferase 1 pseudogene 1 [Source:HGNC Symbol;Acc:HGNC:23392] [ENST00000497195]	0.692452	-0.854612	2.92222	0.00537797
GE_BrightCorner		Unknown	1.14539	-0.401456	2.92178	0.0241414
A_19_P00321068	MIAT	Homo sapiens myocardial infarction associated transcript (non-protein coding) (MIAT), transcript variant 1, long non-coding RNA [NR_003491]	0.954035	-0.592326	2.92079	0.0163315
A_24_P348806	PLEKHA7	Homo sapiens pleckstrin homology domain containing, family A member 7 (PLEKHA7), mRNA [NM_175058]	0.423422	-1.12236	2.91962	0.0106612
A_21_P0002667	lnc-ST3GAL5-1	LNCipedia lincRNA (lnc-ST3GAL5-1), lincRNA [lnc-ST3GAL5-1:1]	0.0214979	-1.52417	2.91939	0.00669198
A_33_P3395146	LOC646762	Homo sapiens uncharacterized LOC646762 (LOC646762), long non-coding RNA [NR_024278]	0.436701	-1.10865	2.91874	0.00501044
A_21_P0014923		DA106905 BRACE3 Homo sapiens cDNA clone BRACE3021429 5', mRNA sequence [DA106905]	0.682795	-0.862244	2.91812	0.00501044
A_23_P46238	CELA2A	Homo sapiens chymotrypsin-like elastase family, member 2A (CELA2A), mRNA [NM_033440]	0.820906	-0.724078	2.91801	0.00501044
A_33_P3416787			1.08503	-0.459935	2.91797	0.038079
A_21_P0006464	lnc-GPR101-1	LNCipedia lincRNA (lnc-GPR101-1), lincRNA [lnc-GPR101-1:2]	0.509044	-1.03585	2.91782	0.0103178
A_21_P0002075	LOC101927070	Homo sapiens uncharacterized LOC101927070 (LOC101927070), long non-coding RNA [NR_126337]	1.07165	-0.47227	2.91586	0.0363746
A_23_P23797	ATP6V1G3	Homo sapiens ATPase, H+ transporting, lysosomal 13kDa, V1 subunit G3 (ATP6V1G3), transcript variant 2, mRNA [NM_133326]	0.595354	-0.948404	2.91553	0.0208058
A_21_P0009947	lnc-SSTR4-4	LNCipedia lincRNA (lnc-SSTR4-4), lincRNA [lnc-SSTR4-4:1]	0.672676	-0.870254	2.91386	0.0084091
A_21_P0009733	lnc-CTD-2368P22.1.1-1	LNCipedia lincRNA (lnc-CTD-2368P22.1.1-1), lincRNA [lnc-CTD-2368P22.1.1-1:1]	1.10144	-0.441356	2.91359	0.0325847
A_23_P215154	NUB1	Homo sapiens negative regulator of ubiquitin-like proteins 1 (NUB1), transcript variant 2, mRNA [NM_016118]	1.52608	-0.0165968	2.91334	0.0372509
A_21_P0006433	LOC101928495	Homo sapiens uncharacterized LOC101928495 (LOC101928495), long non-coding RNA [NR_110409]	1.08285	-0.459196	2.91207	0.0279556
A_21_P0010020	lnc-THBD-1	LNCipedia lincRNA (lnc-THBD-1), lincRNA [lnc-THBD-1:4]	0.930385	-0.611572	2.91189	0.00501044
A_21_P0010055	lnc-TMEM189-UBE2V1-3	BX116740 Soares_NFL_T_GBC_S1 Homo sapiens cDNA clone IMAGp998A183814, mRNA sequence [BX116740]	1.09338	-0.448521	2.91178	0.0199368
A_21_P0013994			0.788786	-0.753001	2.91155	0.00889013
A_33_P3327300	NUMBL	numb homolog (Drosophila)-like [Source:HGNC Symbol;Acc:HGNC:8061] [ENST00000598759]	0.974708	-0.567058	2.91151	0.0382788
A_21_P0005046	lnc-HACE1-4	LNCipedia lincRNA (lnc-HACE1-4), lincRNA [lnc-HACE1-4:1]	0.96705	-0.574081	2.91023	0.0344681
A_21_P0013134	LOC101928516	Homo sapiens uncharacterized LOC101928516 (LOC101928516), long non-coding RNA [NR_110856]	0.903442	-0.637471	2.90978	0.0234154
A_21_P0011148		olfactory receptor, family 7, subfamily E, member 104 pseudogene [Source:HGNC Symbol;Acc:HGNC:15343] [ENST00000400311]	0.387471	-1.15326	2.90942	0.00907698
A_21_P0003889	FLJ36777	uncharacterized LOC730971 [Source:EntrezGene;Acc:730971] [ENST00000504402]	0.794554	-0.745989	2.90904	0.0046209
A_33_P3246017	CTAGE5	CTAGE family, member 5 [Source:HGNC Symbol;Acc:HGNC:7057] [ENST00000396165]	1.29522	-0.245159	2.90871	0.0146619
A_21_P0003782	lnc-ZNF827-4	Homo sapiens mRNA; cDNA DKFZp686P2136 (from clone DKFZp686P2136). [AL832228]	0.53207	-1.00827	2.90862	0.00597611
A_23_P500464	COL2A1	Homo sapiens collagen, type II, alpha 1 (COL2A1), transcript variant 1, mRNA [NM_001844]	1.08248	-0.457634	2.90818	0.0234745
A_33_P3393702			1.09346	-0.446426	2.90771	0.00675913
A_23_P30098	ADH4	Homo sapiens alcohol dehydrogenase 4 (class II), pi polypeptide (ADH4), mRNA [NM_000670]	0.738073	-0.801413	2.90691	0.0312285
A_24_P62530	RHOU	Homo sapiens ras homolog family member U (RHOU), transcript variant 1, mRNA [NM_021205]	0.966488	-0.572236	2.90537	0.0118919
A_21_P0008206	lnc-GPR183-3	LNCipedia lincRNA (lnc-GPR183-3), lincRNA [lnc-GPR183-3:1]	0.719658	-0.818436	2.90411	0.0112958
A_21_P0010665	XLOC_l2_001238	BROAD Institute lincRNA (XLOC_l2_001238), lincRNA [TCONS_l2_00001689]	0.966136	-0.571383	2.90295	0.01246
A_33_P3373985		high mobility group AT-hook 1 pseudogene 8 (functional) [Source:HGNC Symbol;Acc:HGNC:39183] [ENST00000414130]	0.790506	-0.746794	2.90251	0.0197567
A_23_P216915	NR5A1	Homo sapiens nuclear receptor subfamily 5, group A, member 1 (NR5A1), mRNA [NM_004959]	1.0024	-0.53461	2.90192	0.0284704
A_23_P384532	CFAP53	Homo sapiens cilia and flagella associated protein 53 (CFAP53), mRNA [NM_145020]	0.552437	-0.984483	2.90174	0.0230812
A_33_P3381762			1.76578	0.229321	2.90082	0.039826
A_24_P153043	RPL23AP7	Homo sapiens ribosomal protein L23a pseudogene 7 (RPL23AP7), transcript variant 3, non-coding RNA [NR_000029]	0.433458	-1.10174	2.89829	0.00501044
A_19_P00317759	lnc-NR5A2-1	Homo sapiens clone HA_003012 unknown mRNA. [EU250746]	0.593248	-0.941205	2.89679	0.00679408
A_33_P3298120	HEPN1	Homo sapiens hepatocellular carcinoma, down-regulated 1 (HEPN1), mRNA [NM_001037558]	1.11768	-0.416688	2.89661	0.0108413
A_23_P217528	KLF8	Homo sapiens Kruppel-like factor 8 (KLF8), transcript variant 1, mRNA [NM_007250]	0.563601	-0.970752	2.89659	0.00585833
A_21_P0014915		Q5EHW6_GECJA (Q5EHW6) GekBS185P, partial (72%) [THC2573383]	0.630018	-0.904186	2.89629	0.00510372
A_23_P117662	HDC	Homo sapiens histidine decarboxylase (HDC), mRNA [NM_002112]	0.748825	-0.785372	2.89627	0.00672256
A_23_P348208	SPRR1A	Homo sapiens small proline-rich protein 1A (SPRR1A), transcript variant 2, mRNA [NM_005987]	1.32784	-0.20618	2.89591	0.0273742
A_32_P63013	MIR4697HG	Homo sapiens MIR4697 host gene (non-protein coding) (MIR4697HG), long non-coding RNA [NR_024344]	0.210845	-1.32283	2.89523	0.00726071
A_21_P0008421	lnc-MBIP-2	LNCipedia lincRNA (lnc-MBIP-2), lincRNA [lnc-MBIP-2:2]	0.660883	-0.872755	2.89515	0.024707
A_33_P3330211	AUTS2	Homo sapiens autism susceptibility candidate 2 (AUTS2), transcript variant 3, mRNA [NM_001127232]	0.84757	-0.685993	2.895	0.0267053
A_33_P3352652	OR56A3	Homo sapiens olfactory receptor, family 56, subfamily A, member 3 (OR56A3), mRNA [NM_001003443]	1.05807	-0.475304	2.89462	0.0215441
A_33_P3383891		Homo sapiens cDNA FLJ45994 fis, clone SKMUS2009557. [AK127888]	1.1772	-0.356115	2.8945	0.00820176
A_21_P0004562	lnc-ANKRA2-3	LNCipedia lincRNA (lnc-ANKRA2-3), lincRNA [lnc-ANKRA2-3:2]	0.0510415	-1.48137	2.89269	0.0231628
A_21_P0004672		Q8NI81_HUMAN (Q8NI81) OK/SW-CL.41, partial (24%) [THC2704422]	0.998431	-0.533951	2.89263	0.041993
A_33_P3423565			0.68412	-0.847786	2.89168	0.00501044
A_24_P213950	HEPACAM	Homo sapiens hepatic and glial cell adhesion molecule (HEPACAM), mRNA [NM_152722]	0.901305	-0.630287	2.89105	0.0046209
A_21_P0011225	LINC00571	Homo sapiens long intergenic non-protein coding RNA 571 (LINC00571), long non-coding RNA [NR_047500]	0.862763	-0.668593	2.89058	0.00659316
A_32_P185317	MNX1-AS1	Homo sapiens MNX1 antisense RNA 1 (head to head) (MNX1-AS1), long non-coding RNA [NR_038835]	1.09868	-0.432113	2.88944	0.00448496
A_33_P3239787	ZNF646	Homo sapiens zinc finger protein 646 (ZNF646), mRNA [NM_014699]	0.540204	-0.990412	2.88909	0.0110707
A_21_P0002201	lnc-GALM-2	LNCipedia lincRNA (lnc-GALM-2), lincRNA [lnc-GALM-2:1]	0.363535	-1.16693	2.88879	0.0165038
A_33_P3334895	GRIN2A	Homo sapiens glutamate receptor, ionotropic, N-methyl D-aspartate 2A (GRIN2A), transcript variant 1, mRNA [NM_001134407]	0.586051	-0.94421	2.88838	0.00727926
A_21_P0006313	lnc-TNFSF15-2	LNCipedia lincRNA (lnc-TNFSF15-2), lincRNA [lnc-TNFSF15-2:4]	0.537595	-0.992202	2.88745	0.0191336
A_21_P0001890	LINC01102	long intergenic non-protein coding RNA 1102 [Source:HGNC Symbol;Acc:HGNC:27165] [ENST00000414442]	0.882565	-0.646861	2.88671	0.00501044
A_21_P0005719	lnc-TERF1-2	LNCipedia lincRNA (lnc-TERF1-2), lincRNA [lnc-TERF1-2:1]	0.793768	-0.735205	2.8858	0.00642336
A_21_P0010414			1.13356	-0.395102	2.88518	0.045111
A_33_P3225298	XKR9	Homo sapiens XK, Kell blood group complex subunit-related family, member 9 (XKR9), transcript variant 2, mRNA [NM_001287258]	0.690419	-0.838077	2.88485	0.00632394
A_23_P49155	CDH3	Homo sapiens cadherin 3, type 1, P-cadherin (placental) (CDH3), mRNA [NM_001793]	0.433368	-1.09484	2.88428	0.00650324
A_33_P3420635	OR4D6	Homo sapiens olfactory receptor, family 4, subfamily D, member 6 (OR4D6), mRNA [NM_001004708]	0.582469	-0.944926	2.88265	0.00573742
A_24_P274814	TBXAS1	Homo sapiens thromboxane A synthase 1 (platelet) (TBXAS1), transcript variant 2, mRNA [NM_030984]	0.493704	-1.03351	2.88229	0.0134616
A_32_P154342	SLCO4C1	Homo sapiens solute carrier organic anion transporter family, member 4C1 (SLCO4C1), mRNA [NM_180991]	1.05162	-0.475395	2.8819	0.011327
A_21_P0005056	lnc-SERINC1-1	LNCipedia lincRNA (lnc-SERINC1-1), lincRNA [lnc-SERINC1-1:1]	1.17624	-0.350692	2.88172	0.0240539
A_24_P147242	RBFOX1	Homo sapiens RNA binding protein, fox-1 homolog (C. elegans) 1 (RBFOX1), transcript variant 3, mRNA [NM_145893]	1.07207	-0.454807	2.88162	0.00507855
A_33_P3220302		leucine rich repeat containing 53 [Source:HGNC Symbol;Acc:HGNC:25255] [ENST00000294635]	1.20498	-0.321494	2.88081	0.00812782
A_21_P0013563	XLOC_l2_014771	BROAD Institute lincRNA (XLOC_l2_014771), lincRNA [TCONS_l2_00028727]	1.04767	-0.478324	2.87986	0.00540114
A_21_P0007557			1.01665	-0.509335	2.87983	0.00521025
A_21_P0000753	DLG1-AS1	Homo sapiens DLG1 antisense RNA 1 (DLG1-AS1), long non-coding RNA [NR_038289]	0.102327	-1.42356	2.87963	0.00510792
A_21_P0011494	XLOC_l2_005606	BROAD Institute lincRNA (XLOC_l2_005606), lincRNA [TCONS_l2_00010379]	0.547542	-0.978328	2.8796	0.0234191
A_33_P3229552	LRFN1	Homo sapiens leucine rich repeat and fibronectin type III domain containing 1 (LRFN1), mRNA [NM_020862]	0.212255	-1.31342	2.87922	0.0046209
A_21_P0014031	MAPT	Homo sapiens microtubule-associated protein tau (MAPT), transcript variant 6, mRNA [NM_001123066]	0.510831	-1.01455	2.87863	0.0053567
A_21_P0007834	LOC101927038	PREDICTED: Homo sapiens uncharacterized LOC101927038 (LOC101927038), transcript variant X3, ncRNA [XR_432814]	0.67426	-0.850932	2.87825	0.0115951
A_33_P3270218	USP42	ubiquitin specific peptidase 42 [Source:HGNC Symbol;Acc:HGNC:20068] [ENST00000404008]	1.226	-0.29908	2.87803	0.00684159
A_33_P3404546	OBSCN	Homo sapiens obscurin, cytoskeletal calmodulin and titin-interacting RhoGEF (OBSCN), transcript variant IC, mRNA [NM_001271223]	0.588603	-0.935953	2.87698	0.00501044
A_24_P74896		G protein-coupled receptor 144 [Source:HGNC Symbol;Acc:HGNC:18651] [ENST00000622546]	0.715017	-0.808534	2.87498	0.00536606
A_33_P3219121	KALRN	kalirin, RhoGEF kinase [Source:HGNC Symbol;Acc:HGNC:4814] [ENST00000393501]	0.980778	-0.542191	2.87382	0.0104893
A_21_P0004190	LOC101928115	PREDICTED: Homo sapiens uncharacterized LOC101928115 (LOC101928115), ncRNA [XR_245297]	0.876087	-0.646806	2.87367	0.00771409
A_21_P0002518	lnc-STK39-1	LNCipedia lincRNA (lnc-STK39-1), lincRNA [lnc-STK39-1:2]	0.683091	-0.839621	2.87331	0.00501044
A_23_P5211	MUC16	Homo sapiens mucin 16, cell surface associated (MUC16), mRNA [NM_024690]	1.02036	-0.502014	2.87263	0.0046209
A_33_P3465703	SNORA60	601888042F1 NIH_MGC_17 Homo sapiens cDNA clone IMAGE:4121819 5', mRNA sequence [BF304636]	0.159096	-1.36305	2.87219	0.0368554
A_33_P3309481	PTPRVP	Homo sapiens protein tyrosine phosphatase, receptor type, V, pseudogene (PTPRVP), non-coding RNA [NR_002930]	0.757398	-0.76442	2.87153	0.00963744
A_19_P00321342	CCDC171	coiled-coil domain containing 171 [Source:HGNC Symbol;Acc:HGNC:29828] [ENST00000478913]	0.907924	-0.61379	2.87132	0.00793186
A_21_P0009198		PREDICTED: Homo sapiens uncharacterized LOC100506609 (LOC100506609), misc_RNA [XR_133139]	0.312317	-1.20908	2.87068	0.0167855
A_21_P0001361	lnc-NBPF6-4	LNCipedia lincRNA (lnc-NBPF6-4), lincRNA [lnc-NBPF6-4:1]	1.03241	-0.488978	2.87067	0.00679408
A_23_P80048	FER1L4	Homo sapiens fer-1-like family member 4, pseudogene (functional) (FER1L4), non-coding RNA [NR_119376]	0.788844	-0.73252	2.87062	0.00695429
A_21_P0009036	lnc-IRX3-3	LNCipedia lincRNA (lnc-IRX3-3), lincRNA [lnc-IRX3-3:1]	1.0161	-0.50514	2.87038	0.0255773
A_23_P78504	USP29	Homo sapiens ubiquitin specific peptidase 29 (USP29), mRNA [NM_020903]	0.622683	-0.89852	2.8703	0.00597602
A_33_P3322504			0.75376	-0.766832	2.86909	0.0169829
A_21_P0008899	lnc-NME4-1	LNCipedia lincRNA (lnc-NME4-1), lincRNA [lnc-NME4-1:2]	0.82023	-0.700273	2.86891	0.00494732
A_21_P0007532	lnc-PLEKHA5-3	LNCipedia lincRNA (lnc-PLEKHA5-3), lincRNA [lnc-PLEKHA5-3:2]	1.01233	-0.507926	2.86842	0.00974834
A_21_P0000511	SNAR-H	Homo sapiens small ILF3/NF90-associated RNA H (SNAR-H), small nuclear RNA [NR_024342]	0.366751	-1.15296	2.86733	0.0334679
A_23_P169993	ADCY8	Homo sapiens adenylate cyclase 8 (brain) (ADCY8), mRNA [NM_001115]	1.02183	-0.497314	2.8662	0.00869759
A_33_P3213419	LOC100129447	Homo sapiens cDNA FLJ30384 fis, clone BRACE2008114. [AK054946]	0.8615	-0.65763	2.86618	0.00510339
A_33_P3385750	ZNF793	Homo sapiens zinc finger protein 793 (ZNF793), mRNA [NM_001013659]	0.557357	-0.960644	2.86394	0.027715
A_23_P144911	EGFLAM	Homo sapiens EGF-like, fibronectin type III and laminin G domains (EGFLAM), transcript variant 1, mRNA [NM_152403]	0.174831	-1.34306	2.86373	0.0339799
A_21_P0008248		long intergenic non-protein coding RNA 426 [Source:HGNC Symbol;Acc:HGNC:42761] [ENST00000420210]	0.664116	-0.853469	2.86311	0.00488686
A_19_P00321983		Homo sapiens cDNA, FLJ99758. [AK309717]	0.879296	-0.637858	2.86226	0.0138217
A_33_P3412548	LOC100134423	PREDICTED: Homo sapiens uncharacterized LOC100134423, transcript variant 1 (LOC100134423), misc_RNA [XR_112192]	0.988823	-0.528165	2.86193	0.0330712
A_21_P0014488	LOC101928658	PREDICTED: Homo sapiens uncharacterized LOC101928658 (LOC101928658), transcript variant X1, ncRNA [XR_245255]	0.759254	-0.757713	2.86189	0.0198331
A_23_P79587	ALPP	alkaline phosphatase, placental [Source:HGNC Symbol;Acc:HGNC:439] [ENST00000485563]	0.982665	-0.534249	2.86178	0.0274212
A_21_P0003830	lnc-TBC1D1-1	LNCipedia lincRNA (lnc-TBC1D1-1), lincRNA [lnc-TBC1D1-1:2]	0.0677182	-1.44907	2.86153	0.0455612
A_24_P170726	LOC645427	Homo sapiens cDNA FLJ37088 fis, clone BRACE2017124. [AK094407]	1.03708	-0.479697	2.86151	0.0158248
A_23_P59888	NACAP1	Homo sapiens nascent-polypeptide-associated complex alpha polypeptide pseudogene 1 (NACAP1), non-coding RNA [NR_002182]	0.471975	-1.04477	2.86144	0.0203707
A_33_P3384045	lnc-NAT2-1	Homo sapiens nervous system abundant protein 11 (NSAP11) mRNA, complete cds. [AY176665]	0.229273	-1.28736	2.86122	0.00501044
A_19_P00320440	LINC00662	long intergenic non-protein coding RNA 662 [Source:HGNC Symbol;Acc:HGNC:27122] [ENST00000586248]	0.636956	-0.879657	2.86119	0.0172561
A_33_P3285799	AK9	Homo sapiens cDNA FLJ16163 fis, clone BRCAN2014229. [AK131244]	1.03504	-0.480714	2.85948	0.00608857
A_33_P3220152	SBNO2	Homo sapiens strawberry notch homolog 2 (Drosophila) (SBNO2), transcript variant 1, mRNA [NM_014963]	1.77707	0.261367	2.85938	0.0448091
A_33_P3275600	PLA2G4E	Homo sapiens phospholipase A2, group IVE (PLA2G4E), mRNA [NM_001206670]	0.478934	-1.03657	2.85899	0.021111
A_33_P3262600			1.24394	-0.270929	2.85772	0.0344592
A_21_P0003989	LOC101929745	PREDICTED: Homo sapiens uncharacterized LOC101929745 (LOC101929745), ncRNA [XR_241755]	1.13932	-0.375362	2.85736	0.0454879
A_23_P67198	CPAMD8	Homo sapiens C3 and PZP-like, alpha-2-macroglobulin domain containing 8 (CPAMD8), mRNA [NM_015692]	0.7326	-0.781991	2.85718	0.00887502
A_33_P3418992	LOC645769	Homo sapiens cDNA FLJ41797 fis, clone NHNPC2000877. [AK123791]	0.415471	-1.0989	2.85674	0.00501044
A_33_P3382595	RN7SK	Homo sapiens RNA, 7SK small nuclear (RN7SK), small nuclear RNA [NR_001445]	0.770094	-0.744185	2.85656	0.00518122
A_21_P0008833	lnc-PML-1	LNCipedia lincRNA (lnc-PML-1), lincRNA [lnc-PML-1:1]	1.11533	-0.398763	2.85619	0.0406086
A_33_P3396851	XLOC_l2_003285	BROAD Institute lincRNA (XLOC_l2_003285), lincRNA [TCONS_l2_00006103]	0.606677	-0.907189	2.85574	0.00877452
A_21_P0006327			0.747741	-0.765907	2.85531	0.00501044
A_21_P0001652	lnc-AKT3-2	LNCipedia lincRNA (lnc-AKT3-2), lincRNA [lnc-AKT3-2:1]	0.794524	-0.718953	2.85497	0.0303367
A_21_P0006479	lnc-CXorf28-1	LNCipedia lincRNA (lnc-CXorf28-1), lincRNA [lnc-CXorf28-1:1]	0.272381	-1.24102	2.85483	0.00501044
A_21_P0004316	lnc-CNOT8-1	LNCipedia lincRNA (lnc-CNOT8-1), lincRNA [lnc-CNOT8-1:1]	0.494785	-1.01809	2.85379	0.007965
A_23_P431305	FAM69B	Homo sapiens family with sequence similarity 69, member B (FAM69B), mRNA [NM_152421]	0.313337	-1.19941	2.85354	0.00501044
A_24_P276873	ERMN	ermin, ERM-like protein [Source:HGNC Symbol;Acc:HGNC:29208] [ENST00000409395]	0.488629	-1.02385	2.853	0.00944453
A_23_P251031	IL13	Homo sapiens interleukin 13 (IL13), mRNA [NM_002188]	1.0212	-0.490533	2.85153	0.0175035
A_21_P0000492	SNAR-F	Homo sapiens small ILF3/NF90-associated RNA F (SNAR-F), small nuclear RNA [NR_004384]	0.32147	-1.19007	2.85114	0.0311581
A_33_P3273669	NRXN1	Homo sapiens neurexin 1 (NRXN1), transcript variant alpha1, mRNA [NM_004801]	0.864139	-0.647119	2.85059	0.0092104
A_21_P0010066	lnc-ANKRD60-1	LNCipedia lincRNA (lnc-ANKRD60-1), lincRNA [lnc-ANKRD60-1:1]	0.610538	-0.900646	2.85044	0.00501044
A_33_P3298750		Homo sapiens cDNA clone IMAGE:3463076. [BC012881]	0.88056	-0.629452	2.84812	0.0123158
A_24_P91832	ATP1B4	Homo sapiens ATPase, Na+/K+ transporting, beta 4 polypeptide (ATP1B4), transcript variant 2, mRNA [NM_012069]	0.945227	-0.564412	2.84739	0.041988
A_33_P3226565			0.619262	-0.890265	2.84717	0.00978165
A_21_P0003599			1.02328	-0.485692	2.84607	0.00501044
A_33_P3243449	CD70	Homo sapiens CD70 molecule (CD70), mRNA [NM_001252]	0.578264	-0.930617	2.84589	0.039994
A_21_P0007561			1.00445	-0.504273	2.84558	0.00505364
A_21_P0011632			1.03102	-0.477228	2.84465	0.0121423
A_19_P00322152	LINC00607	long intergenic non-protein coding RNA 607 [Source:HGNC Symbol;Acc:HGNC:43944] [ENST00000423530]	0.729503	-0.778387	2.84394	0.00617225
A_33_P3878681	LOC284825	Homo sapiens uncharacterized LOC284825 (LOC284825), transcript variant 1, long non-coding RNA [NR_126010]	1.05797	-0.449699	2.8435	0.0490357
A_33_P3267769	OR2G3	Homo sapiens olfactory receptor, family 2, subfamily G, member 3 (OR2G3), mRNA [NM_001001914]	1.11438	-0.392914	2.84276	0.0084524
A_23_P22382	TBC1D10B	Homo sapiens TBC1 domain family, member 10B (TBC1D10B), mRNA [NM_015527]	1.38876	-0.118403	2.84251	0.0403417
A_33_P3273919	RNF212	Homo sapiens cDNA FLJ42587 fis, clone BRACE3009377. [AK124578]	0.144102	-1.36306	2.8425	0.0367941
A_33_P3321996	lnc-SDCCAG8-2	DB053889 TESTI2 Homo sapiens cDNA clone TESTI2044585 5', mRNA sequence [DB053889]	0.549161	-0.957348	2.84122	0.0242412
A_19_P00318375	LOC148696	Homo sapiens uncharacterized LOC148696 (LOC148696), long non-coding RNA [NR_026817]	0.643336	-0.862882	2.84064	0.00852647
A_24_P165205	MORN1	Homo sapiens MORN repeat containing 1 (MORN1), transcript variant 1, mRNA [NM_024848]	0.798619	-0.707419	2.84029	0.00501044
A_33_P3242543	MAOA	Homo sapiens monoamine oxidase A (MAOA), transcript variant 2, mRNA [NM_001270458]	0.595655	-0.910291	2.84011	0.00526626
A_33_P3310172	DGKB	Homo sapiens diacylglycerol kinase, beta 90kDa (DGKB), transcript variant 2, mRNA [NM_145695]	0.0450852	-1.46073	2.83985	0.024902
A_33_P3315510	ANKS1A	Homo sapiens ankyrin repeat and sterile alpha motif domain containing 1A, mRNA (cDNA clone MGC:42354 IMAGE:4819948), complete cds. [BC031934]	0.570002	-0.935562	2.83936	0.0168936
A_21_P0006026		PREDICTED: Homo sapiens uncharacterized LOC101927823 (LOC101927823), ncRNA [XR_242638]	1.19834	-0.307134	2.83918	0.0243298
A_32_P15958	ZNF295-AS1	Homo sapiens ZNF295 antisense RNA 1 (ZNF295-AS1), transcript variant 1, long non-coding RNA [NR_119384]	1.06109	-0.444335	2.83908	0.00738794
A_33_P3216438	SPATA21	Homo sapiens spermatogenesis associated 21 (SPATA21), mRNA [NM_198546]	0.602893	-0.902522	2.83906	0.0188817
A_33_P3349259	TCAF1	Homo sapiens family with sequence similarity 115, member A (FAM115A), transcript variant 1, mRNA [NM_014719]	1.33391	-0.171473	2.83899	0.0228488
A_33_P3256760	HOXB-AS3	Homo sapiens HOXB cluster antisense RNA 3 (HOXB-AS3), transcript variant 1, long non-coding RNA [NR_033201]	0.663112	-0.841763	2.838	0.0213753
A_33_P3230369		Q7QZ24_GIALA (Q7QZ24) GLP_464_39861_39520, partial (13%) [THC2626276]	1.26734	-0.237393	2.83772	0.0395198
A_33_P3258772	lnc-AGPS-3	Q9HB46_HUMAN (Q9HB46) CAMP/cGMP phosphodiesterase 11A2, partial (5%) [THC2658861]	1.00618	-0.498371	2.83736	0.00663851
A_19_P00319181	LOC441204	Homo sapiens uncharacterized LOC441204 (LOC441204), long non-coding RNA [NR_015364]	0.708365	-0.795949	2.8369	0.00519826
A_21_P0012452		protein S pseudogene (beta) [Source:HGNC Symbol;Acc:HGNC:9458] [ENST00000474651]	0.385267	-1.11895	2.8367	0.0046209
A_33_P3233125	PSD	Homo sapiens pleckstrin and Sec7 domain containing (PSD), transcript variant 1, mRNA [NM_002779]	0.830094	-0.674111	2.83668	0.00501044
A_33_P3257182	MYBPC2	Homo sapiens myosin binding protein C, fast type (MYBPC2), mRNA [NM_004533]	1.02141	-0.482739	2.83657	0.0315031
A_23_P19510	HLA-DQB2	Homo sapiens major histocompatibility complex, class II, DQ beta 2 (HLA-DQB2), transcript variant 2, mRNA [NM_001198858]	0.354376	-1.14973	2.8365	0.00930773
A_21_P0009523	lnc-PPP4R1-3	LNCipedia lincRNA (lnc-PPP4R1-3), lincRNA [lnc-PPP4R1-3:1]	0.993619	-0.510183	2.83589	0.00631211
A_33_P3252134			1.65667	0.153547	2.83455	0.0481431
A_33_P3221498	STK31	Homo sapiens serine/threonine kinase 31 (STK31), transcript variant 4, mRNA [NM_001260504]	0.569882	-0.932829	2.83375	0.00576664
A_33_P3401084			1.68616	0.184027	2.83262	0.0492346
A_33_P3343720	CELA3A	Homo sapiens chymotrypsin-like elastase family, member 3A (CELA3A), mRNA [NM_005747]	0.692463	-0.808594	2.8305	0.0075733
A_33_P3314857	KCNJ13	Homo sapiens potassium channel, inwardly rectifying subfamily J, member 13 (KCNJ13), transcript variant 1, mRNA [NM_002242]	0.455835	-1.04504	2.83015	0.00519826
A_33_P3242069	LOC729159	Homo sapiens UPF0607 protein ENSP00000381418-like (LOC729159), mRNA [NM_001282301]	0.630545	-0.869947	2.82939	0.0169104
A_33_P3666884	PNPLA7	Homo sapiens patatin-like phospholipase domain containing 7 (PNPLA7), transcript variant 1, mRNA [NM_001098537]	0.650243	-0.850164	2.82923	0.00835592
A_21_P0008766	lnc-MEX3B-3	Homo sapiens cDNA FLJ31427 fis, clone NT2NE2000488. [AK055989]	1.05652	-0.443828	2.82911	0.0480126
A_24_P182929	KCNAB1	Homo sapiens potassium channel, voltage gated subfamily A regulatory beta subunit 1 (KCNAB1), transcript variant 2, mRNA [NM_003471]	0.848125	-0.652044	2.82876	0.0067188
A_21_P0006137	lnc-ANKRD18B-3	LNCipedia lincRNA (lnc-ANKRD18B-3), lincRNA [lnc-ANKRD18B-3:1]	1.0566	-0.443524	2.82868	0.0317213
A_33_P3313552			0.984918	-0.51483	2.82793	0.00660533
A_21_P0007420	lnc-ZBTB44-1	LNCipedia lincRNA (lnc-ZBTB44-1), lincRNA [lnc-ZBTB44-1:1]	0.64894	-0.850787	2.82789	0.0248639
A_33_P3335366	MAML3	Homo sapiens mastermind-like 3 (Drosophila) (MAML3), mRNA [NM_018717]	0.83616	-0.66353	2.82782	0.0302225
A_33_P3322879	LOC102724484	Homo sapiens uncharacterized LOC102724484 (LOC102724484), long non-coding RNA [NR_120522]	0.744256	-0.755264	2.82749	0.040421
A_32_P227605	RGS9BP	Homo sapiens regulator of G protein signaling 9 binding protein (RGS9BP), mRNA [NM_207391]	0.322543	-1.17683	2.82719	0.027858
A_21_P0000674	LOC100289473	Homo sapiens cytoskeleton associated protein 2-like pseudogene (LOC100289473), non-coding RNA [NR_037142]	0.96329	-0.535917	2.82687	0.024707
A_33_P3221203	MMP13	Homo sapiens matrix metallopeptidase 13 (collagenase 3) (MMP13), mRNA [NM_002427]	0.958486	-0.540578	2.82659	0.0208665
A_24_P147169	PLA2G4F	Homo sapiens phospholipase A2, group IVF (PLA2G4F), transcript variant 1, mRNA [NM_213600]	1.11865	-0.380373	2.82651	0.00888055
A_24_P178819		T cell receptor alpha variable 12-2 [Source:HGNC Symbol;Acc:HGNC:12106] [ENST00000390437]	0.966669	-0.532252	2.82631	0.0438676
A_19_P00322219	MIAT	Homo sapiens myocardial infarction associated transcript (non-protein coding) (MIAT), transcript variant 4, long non-coding RNA [NR_033321]	1.02361	-0.475214	2.82613	0.00574185
A_21_P0000925	lnc-SCCPDH-1	LNCipedia lincRNA (lnc-SCCPDH-1), lincRNA [lnc-SCCPDH-1:4]	0.145239	-1.35356	2.82607	0.0289017
A_33_P3460460	MGC20647	Homo sapiens hypothetical protein MGC20647, mRNA (cDNA clone IMAGE:3355596), partial cds. [BC008289]	0.954219	-0.543947	2.82483	0.0209936
A_19_P00319398	ERVMER34-1	Homo sapiens endogenous retrovirus group MER34, member 1 (ERVMER34-1), transcript variant 1, mRNA [NM_024534]	0.23842	-1.2597	2.82475	0.00502947
A_33_P3249349	PRAME	preferentially expressed antigen in melanoma [Source:HGNC Symbol;Acc:HGNC:9336] [ENST00000406503]	0.788797	-0.708984	2.82408	0.00501044
A_23_P135990	SLCO2A1	Homo sapiens solute carrier organic anion transporter family, member 2A1 (SLCO2A1), mRNA [NM_005630]	0.948984	-0.548744	2.82398	0.0158539
A_23_P500400	ABCA6	Homo sapiens ATP-binding cassette, sub-family A (ABC1), member 6 (ABCA6), mRNA [NM_080284]	0.545471	-0.952173	2.82381	0.0235366
A_21_P0007330			0.235165	-1.26233	2.82352	0.00507855
A_33_P3269110	GUCY1A3	Homo sapiens guanylate cyclase 1, soluble, alpha 3 (GUCY1A3), transcript variant 7, mRNA [NM_001130687]	1.05445	-0.442844	2.82312	0.014413
A_21_P0005282		BX117672 Soares_testis_NHT Homo sapiens cDNA clone IMAGp998N024171, mRNA sequence [BX117672]	0.832768	-0.664269	2.82262	0.00501044
A_33_P3247086		polymerase (RNA) II (DNA directed) polypeptide K, 7.0kDa pseudogene 2 [Source:HGNC Symbol;Acc:HGNC:42652] [ENST00000438155]	1.12092	-0.376116	2.82262	0.0471236
A_21_P0011663	GTSCR1	Homo sapiens Gilles de la Tourette syndrome chromosome region, candidate 1 (non-protein coding) (GTSCR1), mRNA [NM_001278515]	0.88184	-0.615068	2.82237	0.0440489
A_21_P0008279			1.17265	-0.323707	2.8213	0.0347537
A_32_P46594	LOC145837	Homo sapiens uncharacterized LOC145837 (LOC145837), long non-coding RNA [NR_026979]	1.11956	-0.376491	2.82069	0.00579023
A_23_P324605	DNAH6	Homo sapiens dynein, axonemal, heavy chain 6 (DNAH6), mRNA [NM_001370]	0.989783	-0.505994	2.82016	0.034524
A_33_P3386506	NFKBIL1	Homo sapiens nuclear factor of kappa light polypeptide gene enhancer in B-cells inhibitor-like 1 (NFKBIL1), transcript variant 2, mRNA [NM_001144961]	1.52054	0.0248446	2.82	0.0387075
A_21_P0004067		DA350472 BRSSN2 Homo sapiens cDNA clone BRSSN2013087 5', mRNA sequence [DA350472]	0.571614	-0.923933	2.81971	0.0080082
A_32_P156851	RCAN2	Homo sapiens regulator of calcineurin 2 (RCAN2), transcript variant 1, mRNA [NM_005822]	0.905248	-0.589992	2.81911	0.0220019
A_33_P3283490	LOC102724453	immunoglobulin kappa variable 2-10 (pseudogene) [Source:HGNC Symbol;Acc:HGNC:5776] [ENST00000518834]	1.01338	-0.481775	2.81894	0.0056197
A_33_P3352522	GAS6-AS1	Homo sapiens cDNA FLJ35543 fis, clone SPLEN2002957. [AK092862]	0.588059	-0.906923	2.81861	0.00594034
A_33_P3423595	LOC100128529	Homo sapiens cDNA FLJ45615 fis, clone BRTHA3026180. [AK127522]	1.04892	-0.446057	2.8186	0.0262382
A_33_P3315320	CNTD1	Homo sapiens cyclin N-terminal domain containing 1 (CNTD1), mRNA [NM_173478]	0.405375	-1.08954	2.81848	0.00799761
A_33_P3360167	OR5AU1	Homo sapiens olfactory receptor, family 5, subfamily AU, member 1 (OR5AU1), mRNA [NM_001004731]	0.972609	-0.522296	2.81845	0.00882741
A_33_P3238074	MIEF1	Homo sapiens mitochondrial elongation factor 1 (MIEF1), mRNA [NM_019008]	0.664582	-0.830299	2.81841	0.00501044
A_21_P0009970	lnc-DDX27-4	DA133334 BRALZ2 Homo sapiens cDNA clone BRALZ2005585 5', mRNA sequence [DA133334]	0.803832	-0.690758	2.81784	0.00783235
A_24_P194819		Q6NVR7_XENTR (Q6NVR7) Protease, serine, 29, partial (15%) [THC2776688]	0.618946	-0.874642	2.81588	0.00975335
A_21_P0002295	lnc-UBXN4-4	LNCipedia lincRNA (lnc-UBXN4-4), lincRNA [lnc-UBXN4-4:1]	0.942499	-0.550874	2.81546	0.0101459
A_33_P3388070		DB226000 TRACH3 Homo sapiens cDNA clone TRACH3018100 5', mRNA sequence [DB226000]	0.843503	-0.649399	2.81454	0.0191624
A_21_P0005312			0.923652	-0.569149	2.81435	0.00931067
A_23_P252236	KLKB1	Homo sapiens kallikrein B, plasma (Fletcher factor) 1 (KLKB1), mRNA [NM_000892]	0.502471	-0.989502	2.81273	0.0167694
A_23_P81898	UBD	Homo sapiens ubiquitin D (UBD), mRNA [NM_006398]	0.739909	-0.751983	2.81258	0.00738794
A_23_P116902	ART4	Homo sapiens ADP-ribosyltransferase 4 (Dombrock blood group) (ART4), mRNA [NM_021071]	1.08126	-0.410613	2.81253	0.0346999
A_21_P0000463	SNORD105B	Homo sapiens small nucleolar RNA, C/D box 105B (SNORD105B), small nucleolar RNA [NR_003688]	0.789135	-0.702357	2.8118	0.00472846
A_21_P0008448	LOC101927856	PREDICTED: Homo sapiens uncharacterized LOC101927856 (LOC101927856), ncRNA [XR_245773]	0.280137	-1.21124	2.81157	0.00722102
A_21_P0014633	LOC100505824	PREDICTED: Homo sapiens uncharacterized LOC100505824 (LOC100505824), ncRNA [XR_111915]	0.00851748	-1.48262	2.81111	0.0196242
A_23_P10647	CYTL1	Homo sapiens cytokine-like 1 (CYTL1), mRNA [NM_018659]	0.514507	-0.976492	2.81084	0.0448051
A_21_P0007786	LINC00944	Homo sapiens long intergenic non-protein coding RNA 944 (LINC00944), long non-coding RNA [NR_033878]	1.10351	-0.387406	2.81067	0.022328
A_33_P3797897	C9orf135-AS1	603256020F1 NIH_MGC_97 Homo sapiens cDNA clone IMAGE:5298460 5', mRNA sequence [BI561609]	0.721738	-0.769125	2.81057	0.00501044
A_21_P0000528	PRR26	Homo sapiens proline rich 26 (PRR26), transcript variant 1, long non-coding RNA [NR_027152]	0.792553	-0.69817	2.8103	0.00501044
A_33_P3286980	USP17L1	Homo sapiens ubiquitin specific peptidase 17-like family member 1 (USP17L1), mRNA [NM_001256873]	1.23909	-0.251553	2.81015	0.0115723
A_21_P0013310	XLOC_l2_013849	BROAD Institute lincRNA (XLOC_l2_013849), lincRNA [TCONS_l2_00026595]	1.00632	-0.484028	2.80957	0.00777323
A_19_P00326248	lnc-CHIC1-2	LNCipedia lincRNA (lnc-CHIC1-2), lincRNA [lnc-CHIC1-2:1]	0.472176	-1.01808	2.80939	0.0207446
A_24_P102895	WDTC1	Homo sapiens WD and tetratricopeptide repeats 1 (WDTC1), transcript variant 2, mRNA [NM_015023]	1.32184	-0.168067	2.80871	0.0198972
A_33_P3271725	CCDC33	Homo sapiens coiled-coil domain containing 33 (CCDC33), transcript variant 1, mRNA [NM_025055]	0.723641	-0.766239	2.80866	0.00501044
A_33_P3565133	LINC00642	Homo sapiens long intergenic non-protein coding RNA 642 (LINC00642), long non-coding RNA [NR_033986]	0.292336	-1.19724	2.80806	0.00727443
A_33_P3419419	PIK3C2B	phosphatidylinositol-4-phosphate 3-kinase, catalytic subunit type 2 beta [Source:HGNC Symbol;Acc:HGNC:8972] [ENST00000367184]	1.22476	-0.264672	2.80779	0.0184792
A_23_P427299	LOC646652	PREDICTED: Homo sapiens integral membrane glycoprotein-like (LOC646652), misc_RNA [XR_427693]	0.368714	-1.12025	2.80686	0.00546944
A_21_P0004449	lnc-HARS-1	LNCipedia lincRNA (lnc-HARS-1), lincRNA [lnc-HARS-1:1]	0.830256	-0.658698	2.80685	0.00501044
A_21_P0008478	lnc-SERPINA12-1	LNCipedia lincRNA (lnc-SERPINA12-1), lincRNA [lnc-SERPINA12-1:1]	0.691417	-0.79708	2.80597	0.0046209
A_33_P3271261	NTN3	Homo sapiens netrin 3 (NTN3), mRNA [NM_006181]	0.70919	-0.779277	2.80591	0.00860462
A_21_P0014836		Q5TBT5_HUMAN (Q5TBT5) OTTHUMP00000018489 (Fragment), partial (53%) [THC2608998]	1.03768	-0.450483	2.80532	0.0256334
A_33_P3355281	MIOX	Homo sapiens myo-inositol oxygenase (MIOX), mRNA [NM_017584]	0.963695	-0.524337	2.80506	0.0102776
A_33_P3321919	SPATA45	Homo sapiens spermatogenesis associated 45 (SPATA45), mRNA [NM_001024601]	1.09231	-0.395676	2.80497	0.0128492
A_33_P3419875			1.02869	-0.459229	2.80484	0.0104016
A_33_P3385417		Q2IFU6_ANADE (Q2IFU6) Response regulator receiver domain protein (CheY-like), partial (5%) [THC2602917]	0.915933	-0.571906	2.80469	0.0263004
A_21_P0006069			0.937072	-0.550692	2.80454	0.00852576
A_21_P0009371	lnc-C17orf101-1	LNCipedia lincRNA (lnc-C17orf101-1), lincRNA [lnc-C17orf101-1:1]	1.00722	-0.480343	2.80415	0.0151905
A_33_P3226142		transmembrane protein 78 [Source:HGNC Symbol;Acc:HGNC:32307] [ENST00000323223]	1.13024	-0.357197	2.80391	0.0143157
A_24_P13024	SLC16A12	Homo sapiens solute carrier family 16, member 12 (SLC16A12), mRNA [NM_213606]	0.477729	-1.00938	2.80327	0.0342615
A_21_P0006079	LINC01506	Homo sapiens long intergenic non-protein coding RNA 1506 (LINC01506), long non-coding RNA [NR_109769]	0.707209	-0.779842	2.80315	0.00790834
A_33_P3350972	LOC646588	PREDICTED: Homo sapiens uncharacterized LOC646588 (LOC646588), transcript variant X2, misc_RNA [XR_252185]	0.834686	-0.652189	2.80281	0.0314785
A_23_P59738	MYL7	Homo sapiens myosin, light chain 7, regulatory (MYL7), mRNA [NM_021223]	0.48571	-1.00112	2.80272	0.00638226
A_33_P3371305	LOC644090	PREDICTED: Homo sapiens uncharacterized LOC644090 (LOC644090), misc_RNA [XR_428270]	0.560098	-0.92662	2.80251	0.00592785
A_21_P0007483	SSPN	sarcospan [Source:HGNC Symbol;Acc:HGNC:11322] [ENST00000539019]	1.01927	-0.466925	2.80149	0.0162274
A_24_P495367	GRXCR1	Homo sapiens glutaredoxin, cysteine rich 1 (GRXCR1), mRNA [NM_001080476]	1.02238	-0.463625	2.80112	0.0067188
A_24_P580698	LOC389895	Homo sapiens chromosome 16 open reading frame 72-like (LOC389895), mRNA [NM_001271560]	1.12454	-0.360872	2.79996	0.00883503
A_32_P932089	PCDHB19P	Homo sapiens protocadherin beta 19 pseudogene (PCDHB19P), non-coding RNA [NR_001282]	0.981744	-0.503318	2.79929	0.00543828
A_33_P3308232	FAM224A	Homo sapiens family with sequence similarity 224, member A (non-protein coding) (FAM224A), long non-coding RNA [NR_002161]	0.789322	-0.695567	2.79896	0.0110298
A_33_P3295029	KBTBD12	Homo sapiens kelch repeat and BTB (POZ) domain containing 12 (KBTBD12), mRNA [NM_207335]	1.03432	-0.450515	2.79885	0.0149077
A_33_P3264533			1.06288	-0.420709	2.79643	0.0230157
A_21_P0014537			0.742247	-0.740724	2.79524	0.00860062
A_19_P00331618	lnc-LTBP3-2	Homo sapiens sperm antigen-36 mRNA, complete cds. [AF187554]	0.554652	-0.928214	2.79503	0.00526626
A_23_P32577	DACH1	Homo sapiens dachshund family transcription factor 1 (DACH1), transcript variant 1, mRNA [NM_080759]	1.06968	-0.413029	2.79473	0.00548009
A_33_P3266928	LMTK3	Homo sapiens lemur tyrosine kinase 3 (LMTK3), mRNA [NM_001080434]	0.852702	-0.629711	2.79416	0.00812193
A_21_P0010757	CYP4Z2P	Homo sapiens cytochrome P450 (CYP4Z2P) mRNA, complete cds, alternatively spliced. [AY696295]	0.75273	-0.729577	2.79395	0.0130697
A_33_P3284854		Homo sapiens cDNA FLJ46084 fis, clone TESTI2006543. [AK127969]	0.973536	-0.508651	2.79372	0.00733513
A_24_P58501	OR4F4	Homo sapiens olfactory receptor, family 4, subfamily F, member 4 (OR4F4), mRNA [NM_001004195]	0.850662	-0.630524	2.79178	0.0103963
A_33_P3414192	SORCS1	Homo sapiens sortilin-related VPS10 domain containing receptor 1 (SORCS1), transcript variant 6, mRNA [NM_001206572]	1.26785	-0.213055	2.79124	0.0158337
A_21_P0005798			1.09207	-0.388745	2.79107	0.01011
A_33_P3254660		Homo sapiens cDNA FLJ42981 fis, clone BRTHA2007422. [AK124971]	0.817147	-0.663448	2.79064	0.00501044
A_21_P0010554	LOC101927345	PREDICTED: Homo sapiens uncharacterized LOC101927345 (LOC101927345), ncRNA [XR_246983]	0.694044	-0.786513	2.79056	0.00501044
A_24_P335202	CHRDL2	chordin-like 2 [Source:HGNC Symbol;Acc:HGNC:24168] [ENST00000534276]	0.618867	-0.861653	2.79049	0.00818805
A_23_P35055	NPHS2	Homo sapiens nephrosis 2, idiopathic, steroid-resistant (podocin) (NPHS2), transcript variant 1, mRNA [NM_014625]	0.341963	-1.13847	2.79033	0.0142644
A_24_P289170	CCDC88C	Homo sapiens coiled-coil domain containing 88C (CCDC88C), mRNA [NM_001080414]	1.03956	-0.440752	2.79009	0.0281087
A_21_P0011182	LINC01055	Homo sapiens long intergenic non-protein coding RNA 1055 (LINC01055), long non-coding RNA [NR_125786]	0.980914	-0.498733	2.7888	0.0165038
A_21_P0005640	lnc-FBXO25-3	LNCipedia lincRNA (lnc-FBXO25-3), lincRNA [lnc-FBXO25-3:1]	0.929119	-0.550474	2.7887	0.00803079
A_32_P3572	LOC100506797	PREDICTED: Homo sapiens uncharacterized LOC100506797 (LOC100506797), transcript variant X1, ncRNA [XR_112377]	0.582776	-0.896776	2.78862	0.00694748
A_24_P85243	FAM153A	family with sequence similarity 153, member A [Source:HGNC Symbol;Acc:HGNC:29940] [ENST00000360669]	0.678534	-0.800982	2.78855	0.0142113
A_33_P3348594	OR5R1	Homo sapiens olfactory receptor, family 5, subfamily R, member 1 (gene/pseudogene) (OR5R1), mRNA [NM_001004744]	1.16641	-0.312691	2.78774	0.00758414
A_33_P3416588	RIT2	Homo sapiens Ras-like without CAAX 2 (RIT2), transcript variant 1, mRNA [NM_002930]	1.06998	-0.409052	2.78763	0.00957098
A_21_P0014097			0.826917	-0.651907	2.78722	0.00562974
A_33_P3408757	FOXO6	Homo sapiens forkhead box O6 (FOXO6), mRNA [NM_001291281]	0.392594	-1.08607	2.7869	0.0266725
A_33_P3408450	TMEM253	Homo sapiens transmembrane protein 253 (TMEM253), mRNA [NM_001146683]	0.456043	-1.02259	2.78685	0.00884967
A_21_P0002801	LOC100507661	Homo sapiens uncharacterized LOC100507661 (LOC100507661), long non-coding RNA [NR_109989]	1.06175	-0.416747	2.78659	0.0474374
A_21_P0009342	WFDC21P	Homo sapiens WAP four-disulfide core domain 21, pseudogene (WFDC21P), non-coding RNA [NR_030732]	1.49356	0.0153034	2.78612	0.0296285
A_21_P0006494	lnc-ZNF673-2	LNCipedia lincRNA (lnc-ZNF673-2), lincRNA [lnc-ZNF673-2:1]	0.578651	-0.899503	2.78592	0.0057714
A_21_P0014359		AGENCOURT_8842299 Lupski_sciatic_nerve Homo sapiens cDNA clone IMAGE:6204305 5', mRNA sequence [BQ934520]	1.09342	-0.384547	2.78556	0.0202436
A_21_P0014521	LOC729658	PREDICTED: Homo sapiens uncharacterized LOC729658 (LOC729658), transcript variant X1, misc_RNA [XR_110196]	1.07632	-0.401572	2.78542	0.0418182
A_33_P3213006	KRTAP1-4	Homo sapiens keratin associated protein 1-4 (KRTAP1-4), mRNA [NM_001257305]	1.12523	-0.352587	2.78528	0.0235505
A_33_P3259183	FAM78B	Homo sapiens family with sequence similarity 78, member B (FAM78B), mRNA [NM_001017961]	0.506645	-0.971126	2.78518	0.00849904
A_21_P0010279	lnc-ERG-1	LNCipedia lincRNA (lnc-ERG-1), lincRNA [lnc-ERG-1:3]	1.01704	-0.460621	2.78496	0.00481029
A_19_P00317819	LOC101929337	Homo sapiens uncharacterized LOC101929337 (LOC101929337), long non-coding RNA [NR_125402]	1.01952	-0.457507	2.78375	0.00586553
A_21_P0004544	lnc-FAM153C-2	LNCipedia lincRNA (lnc-FAM153C-2), lincRNA [lnc-FAM153C-2:1]	1.15521	-0.321733	2.78359	0.0214748
A_32_P80741	C8orf22	Homo sapiens chromosome 8 open reading frame 22 (C8orf22), transcript variant 1, mRNA [NM_001007176]	1.0941	-0.382604	2.78313	0.00876483
A_21_P0003682	LOC101928551	Homo sapiens uncharacterized LOC101928551 (LOC101928551), long non-coding RNA [NR_125900]	1.20292	-0.273778	2.78312	0.0471182
A_21_P0006809			0.674578	-0.801887	2.78266	0.0046209
A_33_P3244906	VSX2	Homo sapiens visual system homeobox 2 (VSX2), mRNA [NM_182894]	1.03546	-0.440991	2.78263	0.0169177
A_23_P413224	NCR2	Homo sapiens natural cytotoxicity triggering receptor 2 (NCR2), transcript variant 1, mRNA [NM_004828]	1.03461	-0.441633	2.78223	0.0110704
A_21_P0009528	lnc-PIEZO2-3	LNCipedia lincRNA (lnc-PIEZO2-3), lincRNA [lnc-PIEZO2-3:3]	0.757024	-0.719045	2.7819	0.00903275
A_33_P3221373	LOC102724804	Homo sapiens uncharacterized LOC102724804 (LOC102724804), transcript variant 1, long non-coding RNA [NR_125828]	0.455794	-1.02018	2.78172	0.00663505
A_21_P0008687			1.14398	-0.331781	2.78131	0.00506714
A_21_P0002259	lnc-NPAS2-1	LNCipedia lincRNA (lnc-NPAS2-1), lincRNA [lnc-NPAS2-1:2]	0.512322	-0.963432	2.78129	0.00501044
A_21_P0014723		AF272899 PR-domain zinc finger protein 6 isoform B {Homo sapiens} (exp=-1; wgp=0; cg=0), partial (11%) [THC2618554]	0.570988	-0.904608	2.78098	0.0165695
A_19_P00317144	LOC101928004	PREDICTED: Homo sapiens uncharacterized LOC101928004 (LOC101928004), transcript variant X2, ncRNA [XR_241967]	0.39012	-1.08477	2.77963	0.0227018
A_23_P386310	HRH4	Homo sapiens histamine receptor H4 (HRH4), transcript variant 1, mRNA [NM_021624]	1.02431	-0.450489	2.77945	0.0253212
A_33_P3305105	VWA5A	Homo sapiens von Willebrand factor A domain containing 5A (VWA5A), transcript variant 2, mRNA [NM_198315]	0.492237	-0.982104	2.77857	0.00548009
A_23_P160886	TAS1R1	Homo sapiens taste receptor, type 1, member 1 (TAS1R1), transcript variant 2, mRNA [NM_138697]	0.998822	-0.475299	2.77814	0.00501044
A_21_P0013818	XLOC_l2_015752	BROAD Institute lincRNA (XLOC_l2_015752), lincRNA [TCONS_l2_00030522]	1.0122	-0.460959	2.77628	0.00800477
A_21_P0003498			1.09412	-0.37855	2.77535	0.0162614
A_19_P00321648		long intergenic non-protein coding RNA 887 [Source:HGNC Symbol;Acc:HGNC:48574] [ENST00000456816]	0.910196	-0.561615	2.7737	0.0368419
A_21_P0003438			0.751434	-0.719901	2.77278	0.00797435
DCP_20_9		Unknown	1.11441	-0.356519	2.77201	0.0221427
A_33_P3258777			0.846278	-0.624445	2.77161	0.00501044
A_33_P3343715	EMX1	Homo sapiens empty spiracles homeobox 1, mRNA (cDNA clone IMAGE:5198260), complete cds. [BC037242]	0.574062	-0.896575	2.77144	0.00503043
A_33_P3326439			0.946883	-0.523132	2.77025	0.0159127
A_33_P3360227		DC397705 TESTI2 Homo sapiens cDNA clone TESTI2031480 5', mRNA sequence [DC397705]	1.02557	-0.444055	2.76949	0.020054
A_19_P00321010	LINC01133	Homo sapiens long intergenic non-protein coding RNA 1133 (LINC01133), long non-coding RNA [NR_038849]	0.648227	-0.821375	2.76946	0.00509255
A_33_P3334803	ANTXRL	PREDICTED: Homo sapiens anthrax toxin receptor-like (ANTXRL), misc_RNA [XR_159158]	0.939486	-0.529784	2.76882	0.0322472
A_33_P3252524	COLGALT2	Homo sapiens collagen beta(1-O)galactosyltransferase 2 (COLGALT2), transcript variant 1, mRNA [NM_015101]	1.01941	-0.44971	2.76852	0.0243029
A_23_P109881	ITIH4	Homo sapiens inter-alpha-trypsin inhibitor heavy chain family, member 4 (ITIH4), transcript variant 1, mRNA [NM_002218]	0.108544	-1.36049	2.76836	0.0281087
A_23_P69497	CLEC3B	Homo sapiens C-type lectin domain family 3, member B (CLEC3B), mRNA [NM_003278]	1.0649	-0.404133	2.76836	0.0355886
A_33_P3413989	SERPING1	Homo sapiens serpin peptidase inhibitor, clade G (C1 inhibitor), member 1 (SERPING1), transcript variant 1, mRNA [NM_000062]	0.190417	-1.27854	2.76823	0.0109367
A_21_P0004754	lnc-ELOVL5-1	LNCipedia lincRNA (lnc-ELOVL5-1), lincRNA [lnc-ELOVL5-1:1]	1.19873	-0.27008	2.76794	0.0178305
A_23_P15285	METTL22	Homo sapiens methyltransferase like 22 (METTL22), mRNA [NM_024109]	1.18315	-0.285484	2.76759	0.0254355
A_23_P119943	IGFBP2	Homo sapiens insulin-like growth factor binding protein 2, 36kDa (IGFBP2), mRNA [NM_000597]	-0.082193	-1.55076	2.76747	0.00501044
A_33_P3386681	MS4A13	Homo sapiens membrane-spanning 4-domains, subfamily A, member 13 (MS4A13), transcript variant 1, mRNA [NM_001012417]	1.02425	-0.444085	2.76703	0.035436
A_33_P3411097	GRID2IP	Homo sapiens glutamate receptor, ionotropic, delta 2 (Grid2) interacting protein (GRID2IP), mRNA [NM_001145118]	0.976563	-0.491677	2.76684	0.00806672
A_33_P3250323			0.4184	-1.04967	2.76651	0.0108921
A_23_P2942	NPAS3	Homo sapiens neuronal PAS domain protein 3 (NPAS3), transcript variant 2, mRNA [NM_022123]	0.623516	-0.844489	2.76639	0.0156146
A_21_P0001650	lnc-PLD5-2	LNCipedia lincRNA (lnc-PLD5-2), lincRNA [lnc-PLD5-2:1]	1.05428	-0.413404	2.76578	0.0116296
A_23_P436369	FILIP1	Homo sapiens filamin A interacting protein 1 (FILIP1), transcript variant 2, mRNA [NM_015687]	0.242894	-1.22453	2.76528	0.00501044
A_21_P0009138	LOC101928582	PREDICTED: Homo sapiens uncharacterized LOC101928582 (LOC101928582), transcript variant X2, ncRNA [XR_424737]	0.593427	-0.873971	2.76523	0.00652587
A_24_P623782	FRG2	Homo sapiens FSHD region gene 2 (FRG2), transcript variant 2, mRNA [NM_001005217]	1.22497	-0.242258	2.7649	0.0182672
A_33_P3263287	LOC100129111	Homo sapiens cDNA FLJ44947 fis, clone BRAMY4001913. [AK126895]	0.627755	-0.839432	2.76482	0.0456654
A_21_P0009341	WFDC21P	Homo sapiens WAP four-disulfide core domain 21, pseudogene (WFDC21P), non-coding RNA [NR_030732]	1.4737	0.00665373	2.76455	0.0311523
A_24_P212074	METTL21C	Homo sapiens methyltransferase like 21C (METTL21C), mRNA [NM_001010977]	0.89566	-0.571162	2.76412	0.0229555
A_21_P0009295	lnc-ALOX12B-1	LNCipedia lincRNA (lnc-ALOX12B-1), lincRNA [lnc-ALOX12B-1:1]	1.06799	-0.398324	2.76316	0.00547733
A_33_P3270136	LOC101927326	Homo sapiens cDNA FLJ26875 fis, clone PRS08969. [AK130385]	0.542228	-0.924053	2.76309	0.0413558
A_21_P0002886		603076828F1 NIH_MGC_119 Homo sapiens cDNA clone IMAGE:5168671 5', mRNA sequence [BI825887]	0.604042	-0.86211	2.76284	0.0138821
A_21_P0007458	lnc-ZBED5-1	LNCipedia lincRNA (lnc-ZBED5-1), lincRNA [lnc-ZBED5-1:4]	0.838017	-0.627782	2.76216	0.00501044
A_23_P379601	KCNJ9	Homo sapiens potassium channel, inwardly rectifying subfamily J, member 9 (KCNJ9), mRNA [NM_004983]	1.0556	-0.409991	2.76176	0.0474951
A_33_P3381851	KRTAP10-10	Homo sapiens keratin associated protein 10-10 (KRTAP10-10), mRNA [NM_181688]	0.930947	-0.534291	2.76109	0.0342615
A_24_P248185	PIANP	Homo sapiens PILR alpha associated neural protein (PIANP), transcript variant 1, mRNA [NM_153685]	0.419772	-1.04532	2.76082	0.00561446
A_33_P3284152	LOC285191	PREDICTED: Homo sapiens uncharacterized LOC285191 (AC011298.2), misc_RNA [XR_241442]	1.12067	-0.344402	2.76076	0.0106142
A_33_P3293381	RASSF4	Ras association (RalGDS/AF-6) domain family member 4 [Source:HGNC Symbol;Acc:HGNC:20793] [ENST00000428466]	0.334444	-1.13054	2.7606	0.00627407
A_23_P253896	NPNT	Homo sapiens nephronectin (NPNT), transcript variant 2, mRNA [NM_001033047]	1.07518	-0.389783	2.76056	0.0156732
A_23_P406341	AFAP1L2	Homo sapiens actin filament associated protein 1-like 2 (AFAP1L2), transcript variant 1, mRNA [NM_001001936]	0.630198	-0.834291	2.75966	0.00501044
A_23_P96827	APCS	Homo sapiens amyloid P component, serum (APCS), mRNA [NM_001639]	0.797784	-0.666504	2.75927	0.0169468
A_33_P3423626	LOC151121	Homo sapiens uncharacterized LOC151121 (LOC151121), transcript variant 1, long non-coding RNA [NR_122040]	0.906148	-0.557836	2.75869	0.00832109
A_33_P3345614			1.07369	-0.390284	2.75867	0.0143728
A_21_P0009258	LOC101927389	PREDICTED: Homo sapiens uncharacterized LOC101927389 (LOC101927389), ncRNA [XR_243722]	1.00519	-0.458786	2.75867	0.0273459
A_21_P0006578	LINC01186	PREDICTED: Homo sapiens long intergenic non-protein coding RNA 1186 (LINC01186), transcript variant X2, ncRNA [XR_426524]	0.882328	-0.581515	2.75842	0.00795636
A_19_P00322925		GMDS antisense RNA 1 (head to head) [Source:HGNC Symbol;Acc:HGNC:48993] [ENST00000607519]	0.256837	-1.20676	2.75794	0.00526626
A_21_P0004033			0.723554	-0.739725	2.75734	0.00526286
A_21_P0003731	lnc-SEL1L3-2	LNCipedia lincRNA (lnc-SEL1L3-2), lincRNA [lnc-SEL1L3-2:1]	0.982197	-0.48107	2.75732	0.0265029
A_32_P79434	PTPRN2	Homo sapiens protein tyrosine phosphatase, receptor type, N polypeptide 2 (PTPRN2), transcript variant 1, mRNA [NM_002847]	0.31299	-1.15023	2.75723	0.00501044
A_33_P3295870	FAM166A	Homo sapiens family with sequence similarity 166, member A (FAM166A), mRNA [NM_001001710]	0.44456	-1.0186	2.75712	0.00501319
A_21_P0001738	lnc-GDAP2-1	LNCipedia lincRNA (lnc-GDAP2-1), lincRNA [lnc-GDAP2-1:7]	1.10388	-0.359255	2.75707	0.0295074
A_23_P9018	DEFB104B	Homo sapiens defensin, beta 104B (DEFB104B), mRNA [NM_001040702]	0.726844	-0.736288	2.75706	0.0119124
A_33_P3250566		T cell receptor alpha variable 8-6 [Source:HGNC Symbol;Acc:HGNC:12151] [ENST00000390443]	1.0459	-0.417162	2.75692	0.0122912
A_23_P385105	PLCD4	Homo sapiens phospholipase C, delta 4 (PLCD4), mRNA [NM_032726]	0.58061	-0.882448	2.75692	0.00518806
A_33_P3247072			-0.15689	-1.61975	2.75655	0.0284195
A_23_P45976	RAP1GAP	Homo sapiens RAP1 GTPase activating protein (RAP1GAP), transcript variant 3, mRNA [NM_002885]	0.18909	-1.27364	2.75629	0.0323716
A_33_P3268853	lnc-IRF4-1	LNCipedia lincRNA (lnc-IRF4-1), lincRNA [lnc-IRF4-1:1]	1.35724	-0.105463	2.75625	0.0283303
A_33_P3212356	FAM163B	Homo sapiens family with sequence similarity 163, member B (FAM163B), mRNA [NM_001080515]	0.745871	-0.716645	2.75589	0.00714697
A_23_P2414	SPX	spexin hormone [Source:HGNC Symbol;Acc:HGNC:28139] [ENST00000256969]	0.806877	-0.655116	2.75489	0.0455485
A_21_P0004324	lnc-GABRG2-1	LNCipedia lincRNA (lnc-GABRG2-1), lincRNA [lnc-GABRG2-1:1]	1.06628	-0.395563	2.7546	0.0303147
A_23_P159775	GABRE	Homo sapiens gamma-aminobutyric acid (GABA) A receptor, epsilon (GABRE), mRNA [NM_004961]	0.157584	-1.30407	2.75423	0.0271345
A_21_P0013252			1.0113	-0.449956	2.75348	0.00501044
A_21_P0007196	lnc-API5-5	LNCipedia lincRNA (lnc-API5-5), lincRNA [lnc-API5-5:4]	1.00754	-0.453123	2.75235	0.00968262
A_21_P0008755	lnc-TLE3-3	LNCipedia lincRNA (lnc-TLE3-3), lincRNA [lnc-TLE3-3:1]	0.845652	-0.614753	2.75186	0.00675458
A_21_P0014511	RBFADN	Homo sapiens RBFA downstream neighbor (non-protein coding) (RBFADN), long non-coding RNA [NR_103445]	0.560819	-0.899402	2.75151	0.0492687
A_21_P0000378	SNORD66	Homo sapiens small nucleolar RNA, C/D box 66 (SNORD66), small nucleolar RNA [NR_003055]	0.922189	-0.53787	2.7512	0.0122874
A_33_P3404257		Homo sapiens cDNA FLJ43558 fis, clone PROST2018607. [AK125546]	0.670592	-0.788974	2.75026	0.00773595
A_23_P64661	ARHGAP9	Homo sapiens Rho GTPase activating protein 9 (ARHGAP9), transcript variant 1, mRNA [NM_032496]	1.0911	-0.368333	2.75001	0.0203867
A_33_P3287113	UVSSA	UV-stimulated scaffold protein A [Source:HGNC Symbol;Acc:HGNC:29304] [ENST00000503548]	1.28126	-0.177729	2.74915	0.00760548
A_33_P3277674	FBXL22	Homo sapiens F-box and leucine-rich repeat protein 22 (FBXL22), mRNA [NM_203373]	0.36991	-1.08907	2.74914	0.010846
A_21_P0000988		BX099357 Soares_NFL_T_GBC_S1 Homo sapiens cDNA clone IMAGp998I063909, mRNA sequence [BX099357]	1.06697	-0.39184	2.74882	0.0285206
A_24_P267664	B3GALT5-AS1	Homo sapiens B3GALT5 antisense RNA 1 (B3GALT5-AS1), transcript variant 2, long non-coding RNA [NR_026543]	0.560105	-0.898705	2.74881	0.0112119
A_21_P0000237	SNORA10	Homo sapiens small nucleolar RNA, H/ACA box 10 (SNORA10), small nucleolar RNA [NR_002327]	1.11891	-0.339864	2.74875	0.0261013
A_23_P47340	DSCAML1	Homo sapiens Down syndrome cell adhesion molecule like 1 (DSCAML1), mRNA [NM_020693]	1.00357	-0.454931	2.74822	0.0298537
A_21_P0014903			0.695674	-0.762499	2.7476	0.0440608
A_21_P0001573	lnc-IGSF3-1	CD014608 Human CD34+ ESTs from primary hematopoietic stem-progenitor cells Homo sapiens cDNA 3', mRNA sequence [GD150158]	1.03517	-0.422247	2.74616	0.00501044
A_21_P0002484	lnc-UXS1-2	LNCipedia lincRNA (lnc-UXS1-2), lincRNA [lnc-UXS1-2:1]	0.197044	-1.25994	2.74534	0.0120359
A_21_P0014515	LOC101928461	Homo sapiens uncharacterized LOC101928461 (LOC101928461), long non-coding RNA [NR_125858]	1.41198	-0.0449836	2.74529	0.0499404
A_33_P3380762	HSD52	Homo sapiens uncharacterized LOC729467 (HSD52), long non-coding RNA [NR_027120]	0.536175	-0.919659	2.74315	0.0307951
A_21_P0010621	LINC01359	Homo sapiens long intergenic non-protein coding RNA 1359 (LINC01359), long non-coding RNA [NR_119383]	0.998141	-0.457021	2.74187	0.0231089
A_21_P0007235	lnc-P2RY2-2	LNCipedia lincRNA (lnc-P2RY2-2), lincRNA [lnc-P2RY2-2:1]	1.05001	-0.404744	2.7411	0.00573742
A_23_P129466	ATF7IP2	Homo sapiens activating transcription factor 7 interacting protein 2 (ATF7IP2), transcript variant 1, mRNA [NM_024997]	0.399402	-1.0553	2.74099	0.0046209
A_23_P362228	ZNF436-AS1	Homo sapiens ZNF436 antisense RNA 1 (ZNF436-AS1), transcript variant 1, long non-coding RNA [NR_033690]	0.655644	-0.798766	2.74044	0.00576152
A_33_P3228931	CASS4	Homo sapiens Cas scaffolding protein family member 4 (CASS4), transcript variant 4, mRNA [NM_001164115]	0.866714	-0.587382	2.73985	0.00510339
A_33_P3267375	SGCD	Homo sapiens sarcoglycan, delta (35kDa dystrophin-associated glycoprotein) (SGCD), transcript variant 1, mRNA [NM_000337]	0.224253	-1.2297	2.73958	0.018252
A_21_P0002846			1.06374	-0.390158	2.73947	0.00466832
A_24_P237586	ANKRD37	Homo sapiens ankyrin repeat domain 37 (ANKRD37), mRNA [NM_181726]	0.862973	-0.59071	2.73906	0.0111305
A_24_P510377		Homo sapiens cDNA clone IMAGE:5268928. [BC031250]	1.12479	-0.328515	2.73835	0.0214663
A_23_P117298	F7	Homo sapiens coagulation factor VII (serum prothrombin conversion accelerator) (F7), transcript variant 1, mRNA [NM_000131]	0.96528	-0.487408	2.73717	0.00525969
A_33_P3314401	CLDN16	Homo sapiens claudin 16 (CLDN16), mRNA [NM_006580]	0.7483	-0.704346	2.7371	0.0198505
A_33_P3279708	RNU2-1	Homo sapiens RNA, U2 small nuclear 1 (RNU2-1), small nuclear RNA [NR_002716]	0.780215	-0.672354	2.73695	0.00632205
A_33_P3331031	ZNF385C	zinc finger protein 385C [Source:HGNC Symbol;Acc:HGNC:33722] [ENST00000453355]	1.00511	-0.447322	2.73669	0.0218751
A_21_P0007982		long intergenic non-protein coding RNA 426 [Source:HGNC Symbol;Acc:HGNC:42761] [ENST00000417079]	1.18009	-0.272303	2.73661	0.0137392
A_21_P0007181	lnc-INSC-3	LNCipedia lincRNA (lnc-INSC-3), lincRNA [lnc-INSC-3:4]	0.515747	-0.936481	2.7363	0.00547437
A_24_P54390	RASGRP3	Homo sapiens RAS guanyl releasing protein 3 (calcium and DAG-regulated) (RASGRP3), transcript variant 2, mRNA [NM_170672]	0.390547	-1.06167	2.73629	0.0126346
A_21_P0012626		Homo sapiens, clone IMAGE:5210997, mRNA. [BC032464]	0.388663	-1.06332	2.73584	0.00501044
A_21_P0008985	lnc-IRF8-2	LNCipedia lincRNA (lnc-IRF8-2), lincRNA [lnc-IRF8-2:1]	1.00622	-0.445513	2.73536	0.0263459
A_21_P0010728	FCGR1B	Homo sapiens Fc fragment of IgG, high affinity Ib, receptor (CD64) (FCGR1B), transcript variant 3, mRNA [NM_001244910]	0.578459	-0.873218	2.73526	0.00501044
A_23_P255331	MGARP	Homo sapiens mitochondria-localized glutamic acid-rich protein (MGARP), mRNA [NM_032623]	0.830189	-0.621418	2.73513	0.0290303
A_21_P0006734			0.400638	-1.0509	2.735	0.0131693
A_21_P0005370	GHRHR	growth hormone releasing hormone receptor [Source:HGNC Symbol;Acc:HGNC:4266] [ENST00000461424]	0.835403	-0.615589	2.73396	0.00757742
A_23_P84047	PABPC5	Homo sapiens poly(A) binding protein, cytoplasmic 5 (PABPC5), mRNA [NM_080832]	0.998525	-0.452126	2.73331	0.0280988
A_21_P0002048	LINC01121	long intergenic non-protein coding RNA 1121 [Source:HGNC Symbol;Acc:HGNC:49266] [ENST00000427020]	0.977416	-0.473066	2.73299	0.0289865
A_23_P252928	MAGEA12	Homo sapiens melanoma antigen family A, 12 (MAGEA12), transcript variant 3, mRNA [NM_005367]	1.12211	-0.328264	2.73279	0.0155895
A_23_P120435	WFDC3	Homo sapiens WAP four-disulfide core domain 3 (WFDC3), mRNA [NM_080614]	0.817321	-0.632917	2.73253	0.00642181
A_33_P3889862	LOC151475	Homo sapiens uncharacterized LOC151475 (LOC151475), long non-coding RNA [NR_040038]	1.25315	-0.197086	2.73253	0.0296821
A_21_P0004936	lnc-CLVS2-2	LNCipedia lincRNA (lnc-CLVS2-2), lincRNA [lnc-CLVS2-2:1]	0.782193	-0.667784	2.73204	0.0161366
A_23_P60627	ALOX15B	Homo sapiens arachidonate 15-lipoxygenase, type B (ALOX15B), transcript variant d, mRNA [NM_001141]	1.2517	-0.198122	2.73174	0.0108882
A_24_P286951	PLEKHS1	Homo sapiens pleckstrin homology domain containing, family S member 1 (PLEKHS1), transcript variant 4, mRNA [NM_024889]	0.845639	-0.604009	2.73141	0.0183284
A_33_P3313597	C20orf181	PREDICTED: Homo sapiens chromosome 20 open reading frame 181 (C20orf181), misc_RNA [XR_425258]	0.584469	-0.865079	2.73122	0.00648409
A_33_P3254375			0.767922	-0.6816	2.73118	0.0046209
A_33_P3277228			0.252825	-1.19665	2.73109	0.0250981
A_33_P3372004	IGSF6	Homo sapiens immunoglobulin superfamily, member 6 (IGSF6), mRNA [NM_005849]	1.11524	-0.334212	2.73104	0.00564937
A_21_P0010190	LOC101927869	Homo sapiens uncharacterized LOC101927869 (LOC101927869), long non-coding RNA [NR_109963]	1.04929	-0.400021	2.73078	0.0394694
A_19_P00322058	LINC01013	Homo sapiens long intergenic non-protein coding RNA 1013 (LINC01013), long non-coding RNA [NR_038981]	0.792807	-0.656199	2.7302	0.0446938
A_21_P0012982			0.922799	-0.526103	2.73	0.0188892
A_33_P3338724	LENG9	Homo sapiens leukocyte receptor cluster (LRC) member 9 (LENG9), transcript variant 1, mRNA [NM_198988]	0.377856	-1.07099	2.72989	0.00504394
A_33_P3249072		Q711P0_HUMAN (Q711P0) 569272 protein, complete [THC2719494]	0.309486	-1.13934	2.72985	0.0046209
A_21_P0000122	LOC100288814	Homo sapiens uncharacterized LOC100288814 (LOC100288814), mRNA [NM_001195081]	0.778851	-0.669924	2.72976	0.00832191
A_24_P391230	CYYR1	Homo sapiens cysteine/tyrosine-rich 1 (CYYR1), mRNA [NM_052954]	0.890134	-0.55863	2.72974	0.00501044
A_21_P0006271	LOC101927602	PREDICTED: Homo sapiens uncharacterized LOC101927602 (LOC101927602), ncRNA [XR_246689]	1.16764	-0.279952	2.72753	0.0460452
A_33_P3254096	PI15	Homo sapiens peptidase inhibitor 15 (PI15), mRNA [NM_015886]	1.06449	-0.382873	2.72708	0.0188371
A_21_P0007791	lnc-SLC15A4-14	LNCipedia lincRNA (lnc-SLC15A4-14), lincRNA [lnc-SLC15A4-14:2]	0.878792	-0.568398	2.72676	0.0199388
A_33_P3410806	CLDN10	Homo sapiens claudin 10 (CLDN10), transcript variant a, mRNA [NM_182848]	0.774025	-0.67313	2.7267	0.00559239
A_33_P3338740	DHH	Homo sapiens desert hedgehog (DHH), mRNA [NM_021044]	0.516507	-0.930572	2.72655	0.0056695
A_33_P3403242			0.745571	-0.700896	2.7254	0.0046209
A_33_P3284359	NR0B1	nuclear receptor subfamily 0, group B, member 1 [Source:HGNC Symbol;Acc:HGNC:7960] [ENST00000378963]	0.408965	-1.03652	2.72355	0.00520014
A_21_P0011115	LOC101927901	Homo sapiens uncharacterized LOC101927901 (LOC101927901), long non-coding RNA [NR_110063]	0.986945	-0.457422	2.72143	0.0251535
A_33_P3561747	C16orf82	Homo sapiens chromosome 16 open reading frame 82 (C16orf82), mRNA [NM_001145545]	0.483585	-0.960778	2.72143	0.0151905
A_33_P3268089	OR51I2	Homo sapiens olfactory receptor, family 51, subfamily I, member 2 (OR51I2), mRNA [NM_001004754]	0.656237	-0.787756	2.72073	0.00535791
A_21_P0000292	P2RX6P	Homo sapiens purinergic receptor P2X, ligand gated ion channel, 6 pseudogene (P2RX6P), non-coding RNA [NR_002829]	1.07717	-0.366822	2.72072	0.0203092
A_23_P17173	TRIM43	Homo sapiens tripartite motif containing 43 (TRIM43), mRNA [NM_138800]	0.874444	-0.568603	2.71895	0.00501044
A_21_P0009971	lnc-CEBPB-1	LNCipedia lincRNA (lnc-CEBPB-1), lincRNA [lnc-CEBPB-1:1]	1.17172	-0.271166	2.71863	0.0155277
A_21_P0003787	lnc-FBXW7-2	LNCipedia lincRNA (lnc-FBXW7-2), lincRNA [lnc-FBXW7-2:1]	1.03032	-0.41251	2.71853	0.0297253
A_21_P0005324			0.837928	-0.604319	2.71744	0.0252715
A_23_P96899	PGLYRP3	Homo sapiens peptidoglycan recognition protein 3 (PGLYRP3), mRNA [NM_052891]	1.24778	-0.194389	2.7173	0.0199687
A_21_P0003041	lnc-RNF13-2	LNCipedia lincRNA (lnc-RNF13-2), lincRNA [lnc-RNF13-2:1]	1.00424	-0.437486	2.71645	0.0126968
A_23_P416212	HSPB9	Homo sapiens heat shock protein, alpha-crystallin-related, B9 (HSPB9), mRNA [NM_033194]	1.44341	0.00199506	2.71586	0.0384156
A_33_P3244543	TEX43	Homo sapiens testis expressed 43 (TEX43), mRNA [NM_207408]	0.809762	-0.631388	2.71537	0.00826964
A_33_P3424832		AY312486 pheromone receptor {Homo sapiens} (exp=-1; wgp=0; cg=0), partial (41%) [THC2534601]	0.771326	-0.669551	2.71486	0.00619065
A_33_P3417281	MUC4	Homo sapiens mucin 4, cell surface associated (MUC4), transcript variant 1, mRNA [NM_018406]	1.00649	-0.434153	2.71441	0.0454051
A_24_P49427	NYAP2	Homo sapiens neuronal tyrosine-phosphorylated phosphoinositide-3-kinase adaptor 2 (NYAP2), mRNA [NM_020864]	1.0891	-0.351342	2.71404	0.00598577
A_19_P00318758	LOC102724861	Q2I700_9GAST (Q2I700) NADH dehydrogenase subunit 1, partial (7%) [THC2764903]	0.956661	-0.483587	2.71367	0.0280241
A_33_P3337491	TEN1	Homo sapiens TEN1 CST complex subunit (TEN1), mRNA [NM_001113324]	1.47515	0.0350512	2.7134	0.0449968
A_33_P3288104	DAAM2	dishevelled associated activator of morphogenesis 2 [Source:HGNC Symbol;Acc:HGNC:18143] [ENST00000405961]	0.224365	-1.21547	2.71289	0.00466832
A_33_P3280114		HUMCACHNTA N-type calcium channel alpha-1 subunit {Homo sapiens} (exp=-1; wgp=0; cg=0), partial (7%) [THC2774269]	0.972602	-0.46713	2.7127	0.0351078
A_24_P595237	SYNDIG1L	Homo sapiens synapse differentiation inducing 1-like (SYNDIG1L), mRNA [NM_001105579]	1.01868	-0.420662	2.71197	0.0384806
A_33_P3278455	ANKRD6	Homo sapiens ankyrin repeat domain 6 (ANKRD6), transcript variant 2, mRNA [NM_001242811]	0.253658	-1.18564	2.71189	0.00576664
A_19_P00316557	lnc-SNCA-2	LNCipedia lincRNA (lnc-SNCA-2), lincRNA [lnc-SNCA-2:2]	0.971487	-0.467518	2.71134	0.0347316
A_33_P3273394	LOC101928423	PREDICTED: Homo sapiens uncharacterized LOC101928423 (LOC101928423), ncRNA [XR_242343]	0.798002	-0.640817	2.71099	0.00501044
A_23_P103511	C1orf226	Homo sapiens chromosome 1 open reading frame 226 (C1orf226), transcript variant 2, mRNA [NM_001085375]	0.300073	-1.13825	2.71005	0.0109283
A_21_P0001629	LOC102724046	PREDICTED: Homo sapiens uncharacterized LOC102724046 (LOC102724046), ncRNA [XR_425101]	0.905616	-0.532517	2.7097	0.0128518
A_21_P0012415	XLOC_l2_010013	BROAD Institute lincRNA (XLOC_l2_010013), lincRNA [TCONS_l2_00019022]	0.349955	-1.08817	2.70969	0.0114057
A_21_P0008936	LOC101927334	Homo sapiens uncharacterized LOC101927334 (LOC101927334), long non-coding RNA [NR_110913]	0.873235	-0.563903	2.70783	0.0082673
A_33_P3340264			0.22521	-1.21183	2.70764	0.0107884
A_33_P3248787		DB221055 TRACH3 Homo sapiens cDNA clone TRACH3011617 5', mRNA sequence [DB221055]	0.471153	-0.965803	2.70749	0.00707831
A_21_P0002060			0.892957	-0.543341	2.70626	0.0371388
A_24_P838483	C12orf74	Homo sapiens chromosome 12 open reading frame 74 (C12orf74), transcript variant 2, mRNA [NM_001037671]	1.09616	-0.340098	2.70619	0.0443827
A_23_P202773	TEX40	Homo sapiens testis expressed 40 (TEX40), mRNA [NM_001039496]	0.730592	-0.705532	2.70593	0.0207191
A_24_P249253	LMOD2	Homo sapiens leiomodin 2 (cardiac) (LMOD2), mRNA [NM_207163]	1.22493	-0.210824	2.70524	0.0249524
A_32_P148726	LOC728673	Homo sapiens cDNA FLJ45890 fis, clone OCBBF3022576. [AK127789]	0.950255	-0.485425	2.7051	0.0135703
A_21_P0005317		PREDICTED: Homo sapiens uncharacterized LOC101927473 (LOC101927473), ncRNA [XR_250237]	0.810717	-0.624874	2.70493	0.0366356
A_33_P3338491	LOC392196	Homo sapiens ubiquitin specific peptidase 17-like family member 2 pseudogene (LOC392196), non-coding RNA [NR_003275]	0.225118	-1.21033	2.70466	0.00501044
A_24_P405960	PCDHB12	Homo sapiens protocadherin beta 12 (PCDHB12), mRNA [NM_018932]	0.968609	-0.46623	2.70352	0.0421595
A_21_P0013434	LINC00174	long intergenic non-protein coding RNA 174 [Source:HGNC Symbol;Acc:HGNC:27788] [ENST00000438894]	0.600031	-0.834618	2.70316	0.00501044
A_21_P0004896	lnc-BAI3-2	LNCipedia lincRNA (lnc-BAI3-2), lincRNA [lnc-BAI3-2:3]	0.956608	-0.478039	2.70316	0.0106817
A_33_P3405479	OR4C45	Homo sapiens olfactory receptor, family 4, subfamily C, member 45 (OR4C45), mRNA [NM_001005513]	0.995836	-0.438604	2.70277	0.0196005
A_21_P0014021	TTLL8	PREDICTED: Homo sapiens tubulin tyrosine ligase-like family, member 8 (TTLL8), mRNA [XM_003403494]	0.727792	-0.706536	2.70256	0.0109871
A_21_P0003418		BX101262 Soares_NFL_T_GBC_S1 Homo sapiens cDNA clone IMAGp998N034537, mRNA sequence [BX101262]	0.946365	-0.487849	2.70235	0.0142253
A_21_P0001177	lnc-FAM72C-2	PREDICTED: Homo sapiens myomegalin-like (LOC100996723), mRNA [XM_006711090]	0.671641	-0.762537	2.70228	0.00553071
A_21_P0006041		AGENCOURT_10424154 NIH_MGC_79 Homo sapiens cDNA clone IMAGE:6663242 5', mRNA sequence [BU929411]	0.667543	-0.766484	2.702	0.00526626
A_33_P3272456			0.743044	-0.690779	2.70162	0.0046209
A_21_P0002938	lnc-UBE2E2-1	LNCipedia lincRNA (lnc-UBE2E2-1), lincRNA [lnc-UBE2E2-1:2]	0.973309	-0.460139	2.70091	0.0217089
A_33_P3360972	EXOC3L4	Homo sapiens exocyst complex component 3-like 4 (EXOC3L4), mRNA [NM_001077594]	0.169316	-1.26413	2.70091	0.0219862
A_32_P168349	C6orf25	Homo sapiens chromosome 6 open reading frame 25 (C6orf25), transcript variant 7, mRNA [NM_138277]	0.701817	-0.731384	2.70045	0.00507874
A_33_P3215640	PI16	Homo sapiens peptidase inhibitor 16 (PI16), transcript variant 1, mRNA [NM_153370]	0.0698628	-1.36326	2.70031	0.0333241
A_23_P121885	ROPN1L	Homo sapiens rhophilin associated tail protein 1-like (ROPN1L), transcript variant 1, mRNA [NM_031916]	0.577527	-0.855491	2.70011	0.00557681
A_32_P31963	LINC01485	Homo sapiens long intergenic non-protein coding RNA 1485 (LINC01485), long non-coding RNA [NR_108028]	0.937632	-0.495174	2.69971	0.00559489
A_33_P3322834	CSRNP3	Homo sapiens cysteine-serine-rich nuclear protein 3 (CSRNP3), transcript variant 1, mRNA [NM_001172173]	0.402939	-1.02935	2.69874	0.00799621
A_23_P7562	ACSL6	Homo sapiens acyl-CoA synthetase long-chain family member 6 (ACSL6), transcript variant 2, mRNA [NM_001009185]	0.964785	-0.4675	2.69874	0.00501044
A_21_P0002398	lnc-KIDINS220-6	LNCipedia lincRNA (lnc-KIDINS220-6), lincRNA [lnc-KIDINS220-6:7]	0.620227	-0.812032	2.69869	0.00501044
A_33_P3332150	APOBEC4	Homo sapiens apolipoprotein B mRNA editing enzyme, catalytic polypeptide-like 4 (putative) (APOBEC4), mRNA [NM_203454]	0.881191	-0.550873	2.69833	0.0361301
A_21_P0007400	lnc-IL18-1	DKFZp686O0397_r1 686 (synonym: hlcc3) Homo sapiens cDNA clone DKFZp686O0397 5', mRNA sequence [BX491370]	0.724063	-0.707797	2.69794	0.00548894
A_33_P3323902	DEFB130	Homo sapiens defensin, beta 130 (DEFB130), mRNA [NM_001037804]	1.07557	-0.355842	2.69711	0.0279766
A_24_P938433			1.12695	-0.30444	2.69707	0.0465159
A_23_P118122	RGS11	Homo sapiens regulator of G-protein signaling 11 (RGS11), transcript variant 2, mRNA [NM_003834]	0.540717	-0.89066	2.69704	0.0230116
A_33_P3538688			1.02366	-0.407578	2.69678	0.00813558
A_23_P320261	DMKN	Homo sapiens dermokine (DMKN), transcript variant 1, mRNA [NM_001035516]	0.604106	-0.826588	2.69576	0.0438851
A_33_P3367860	CHRM1	Homo sapiens cholinergic receptor, muscarinic 1 (CHRM1), mRNA [NM_000738]	1.06144	-0.369175	2.69562	0.031758
A_33_P3241621	LOC100129171	Homo sapiens cDNA FLJ16203 fis, clone CTONG2015633. [AK131268]	0.832973	-0.59749	2.69533	0.00576664
A_24_P40094	ATCAY	Homo sapiens ataxia, cerebellar, Cayman type (ATCAY), mRNA [NM_033064]	0.952259	-0.477919	2.6948	0.0199334
A_33_P3419831	C20orf62	chromosome 20 open reading frame 62 [Source:HGNC Symbol;Acc:HGNC:16195] [ENST00000306731]	0.578252	-0.851641	2.69427	0.00547031
A_21_P0014185		Homo sapiens clone HQ0262. [AF090910]	0.611341	-0.818226	2.69366	0.00510308
A_21_P0006710	lnc-SEC23IP-1	DKFZp566C124_r1 566 (synonym: hfkd2) Homo sapiens cDNA clone DKFZp566C124 5', mRNA sequence [AL039002]	0.921795	-0.507583	2.6933	0.0126265
A_23_P352535	PPP1R16B	Homo sapiens protein phosphatase 1, regulatory subunit 16B (PPP1R16B), transcript variant 1, mRNA [NM_015568]	0.902919	-0.526342	2.69309	0.00537797
A_24_P62367	DLGAP1	Homo sapiens discs, large (Drosophila) homolog-associated protein 1 (DLGAP1), transcript variant 1, mRNA [NM_004746]	0.842822	-0.586254	2.69274	0.0168104
A_33_P3409575		Q8NEA3_HUMAN (Q8NEA3) LOC441476 protein, partial (54%) [THC2619216]	0.898143	-0.530915	2.69271	0.00501044
A_21_P0004021	lnc-COX7C-1	LNCipedia lincRNA (lnc-COX7C-1), lincRNA [lnc-COX7C-1:1]	1.01643	-0.412543	2.69256	0.00555962
A_33_P3484775			0.887904	-0.540538	2.69156	0.0127414
A_23_P69089		Homo sapiens cDNA FLJ11827 fis, clone HEMBA1006502. [AK021889]	1.00498	-0.423085	2.69086	0.00671728
A_21_P0012787	lnc-COL25A1-1	LNCipedia lincRNA (lnc-COL25A1-1), lincRNA [lnc-COL25A1-1:3]	0.95321	-0.474618	2.69042	0.0273171
A_23_P127684	OR5F1	Homo sapiens olfactory receptor, family 5, subfamily F, member 1 (OR5F1), mRNA [NM_003697]	0.47269	-0.955071	2.69029	0.0216375
A_21_P0008400			0.900836	-0.526794	2.69004	0.00677085
A_33_P3397383	CDC20B	cell division cycle 20B [Source:HGNC Symbol;Acc:HGNC:24222] [ENST00000507931]	0.932681	-0.494913	2.68998	0.038168
A_19_P00801597	lnc-SNX10-2	Homo sapiens cDNA FLJ31922 fis, clone NT2RP7005219. [AK056484]	0.806426	-0.620679	2.68907	0.00501044
A_21_P0004691		RST31450 Athersys RAGE Library Homo sapiens cDNA, mRNA sequence [BG211876]	0.863857	-0.563162	2.68891	0.0107707
A_19_P00324550	GALNT9	Homo sapiens polypeptide N-acetylgalactosaminyltransferase 9 (GALNT9), transcript variant A, mRNA [NM_001122636]	0.855908	-0.57107	2.68883	0.00702922
A_33_P3362267	DGCR10	Homo sapiens DiGeorge syndrome critical region gene 10 (non-protein coding) (DGCR10), long non-coding RNA [NR_026651]	0.879535	-0.547143	2.68827	0.00501044
A_23_P24457	LRRC4C	Homo sapiens leucine rich repeat containing 4C (LRRC4C), transcript variant 1, mRNA [NM_020929]	0.309406	-1.11705	2.68786	0.0326711
A_33_P3346716			1.02715	-0.398941	2.68717	0.031879
A_21_P0013458	LINC01287	Homo sapiens long intergenic non-protein coding RNA 1287 (LINC01287), long non-coding RNA [NR_125776]	0.834873	-0.591169	2.68708	0.0461376
A_23_P11408	PRY2	Homo sapiens PTPN13-like, Y-linked 2 (PRY2), mRNA [NM_001002758]	0.999617	-0.426408	2.68705	0.0234715
A_19_P00803558	KCNA6	Homo sapiens potassium channel, voltage gated shaker related subfamily A, member 6 (KCNA6), mRNA [NM_002235]	-0.15266	-1.57838	2.68648	0.0117645
A_33_P3281572	CMAHP	Homo sapiens cytidine monophospho-N-acetylneuraminic acid hydroxylase, pseudogene (CMAHP), transcript variant 1, non-coding RNA [NR_002174]	0.470063	-0.95549	2.68617	0.00501044
A_21_P0001894		CDC62_METMA (Q8PX44) Cell division control protein 6 homolog 2 (CDC6 homolog 2), partial (6%) [THC2691928]	0.930441	-0.495014	2.68599	0.0201315
A_21_P0014783		Homo sapiens FP2234 mRNA, complete cds. [AF447871]	0.945164	-0.48009	2.68562	0.039267
A_33_P3329028	AKR1C8P	Homo sapiens aldo-keto reductase family 1, member C8, pseudogene (AKR1C8P), non-coding RNA [NR_027916]	1.05944	-0.365755	2.68551	0.0410582
A_33_P3404934	LOC728805	PREDICTED: Homo sapiens uncharacterized LOC728805 (LOC728805), misc_RNA [XR_244198]	0.946352	-0.47863	2.68511	0.00842172
A_33_P3334773	MYOD1	Homo sapiens myogenic differentiation 1 (MYOD1), mRNA [NM_002478]	0.484208	-0.940672	2.68492	0.00773279
A_33_P3353821			0.938123	-0.486705	2.68483	0.0243756
A_19_P00322530	KIAA1671	Homo sapiens KIAA1671 (KIAA1671), mRNA [NM_001145206]	1.20376	-0.220979	2.68466	0.0121298
A_33_P3261869	NPM2	Homo sapiens nucleophosmin/nucleoplasmin 2 (NPM2), transcript variant 2, mRNA [NM_001286680]	0.939988	-0.48474	2.68464	0.00573742
A_21_P0004520	LOC102724720	PREDICTED: Homo sapiens uncharacterized LOC102724720 (LOC102724720), ncRNA [XR_425911]	0.712561	-0.712129	2.68457	0.0109438
A_24_P42389	OTUD6A	OTU deubiquitinase 6A [Source:HGNC Symbol;Acc:HGNC:32312] [ENST00000338352]	0.557684	-0.866664	2.68393	0.0241672
A_24_P339560	SIGLEC11	Homo sapiens sialic acid binding Ig-like lectin 11 (SIGLEC11), transcript variant 1, mRNA [NM_052884]	1.13506	-0.289242	2.68384	0.010941
A_21_P0013201		trinucleotide repeat containing 18 pseudogene 3 [Source:HGNC Symbol;Acc:HGNC:34015] [ENST00000441896]	1.26068	-0.16351	2.68363	0.0215517
A_33_P3401169		T cell receptor beta variable 21/OR9-2 (pseudogene) [Source:HGNC Symbol;Acc:HGNC:12199] [ENST00000331828]	0.298701	-1.12524	2.68317	0.00536084
A_33_P3256334	PRB3	Homo sapiens proline-rich protein BstNI subfamily 3 (PRB3), mRNA [NM_006249]	1.1712	-0.252582	2.68289	0.0161512
A_33_P3306068	MYCL	Homo sapiens v-myc avian myelocytomatosis viral oncogene lung carcinoma derived homolog (MYCL), transcript variant 1, mRNA [NM_001033081]	0.286684	-1.13664	2.68202	0.00874103
A_21_P0006334	lnc-QSOX2-1	LNCipedia lincRNA (lnc-QSOX2-1), lincRNA [lnc-QSOX2-1:5]	1.15827	-0.265022	2.68197	0.0191521
A_21_P0004302	SMAD5	SMAD family member 5 [Source:HGNC Symbol;Acc:HGNC:6771] [ENST00000513418]	0.815224	-0.60805	2.68193	0.00564634
A_21_P0002052	lnc-PNPT1-1	LNCipedia lincRNA (lnc-PNPT1-1), lincRNA [lnc-PNPT1-1:1]	1.03501	-0.388111	2.68164	0.00913837
A_33_P3236327		PREDICTED: Homo sapiens uncharacterized LOC100996602 (LOC100996602), mRNA [XM_003846297]	0.827063	-0.595542	2.68069	0.0244106
A_21_P0009621			0.947439	-0.474965	2.68032	0.0146803
A_33_P3399064	RNA5-8S5	Homo sapiens RNA, 5.8S ribosomal 5 (RNA5-8S5), ribosomal RNA [NR_003285]	0.923041	-0.499268	2.68014	0.0333193
A_32_P212471	RIIAD1	Homo sapiens regulatory subunit of type II PKA R-subunit (RIIa) domain containing 1 (RIIAD1), mRNA [NM_001144956]	0.417995	-1.00404	2.67962	0.00423827
A_33_P3226542	SNORD3B-1	Homo sapiens small nucleolar RNA, C/D box 3B-1 (SNORD3B-1), small nucleolar RNA [NR_003271]	1.01221	-0.409802	2.67959	0.00883828
A_33_P3293524	NEURL1	Homo sapiens neuralized E3 ubiquitin protein ligase 1 (NEURL1), mRNA [NM_004210]	0.236558	-1.18528	2.67926	0.0248877
A_21_P0002503	lnc-POTEF-4	LNCipedia lincRNA (lnc-POTEF-4), lincRNA [lnc-POTEF-4:1]	0.921531	-0.500008	2.67871	0.0321599
A_33_P3343873	SIRPG	Homo sapiens cDNA FLJ42230 fis, clone THYMU3000036. [AK124224]	1.03525	-0.386202	2.67854	0.029372
A_21_P0008799	lnc-PGPEP1L-1	LNCipedia lincRNA (lnc-PGPEP1L-1), lincRNA [lnc-PGPEP1L-1:3]	0.86983	-0.551559	2.67843	0.0183527
A_21_P0011652	XLOC_l2_006398	BROAD Institute lincRNA (XLOC_l2_006398), lincRNA [TCONS_l2_00011954]	0.476974	-0.944092	2.67783	0.0189193
A_21_P0012140	LOC101926935	Homo sapiens uncharacterized LOC101926935 (LOC101926935), long non-coding RNA [NR_110001]	0.523067	-0.897813	2.67749	0.00949746
A_33_P3617190	LOC651337	Homo sapiens cDNA FLJ42125 fis, clone TESTI2009511. [AK124119]	0.67093	-0.749896	2.67739	0.00672031
A_23_P91283	CASS4	Homo sapiens Cas scaffolding protein family member 4 (CASS4), transcript variant 2, mRNA [NM_020356]	0.813559	-0.607174	2.67721	0.00573742
A_24_P187774	SVEP1	sushi, von Willebrand factor type A, EGF and pentraxin domain containing 1 [Source:HGNC Symbol;Acc:HGNC:15985] [ENST00000374461]	0.6547	-0.766012	2.67717	0.0131508
A_21_P0007294	lnc-RP11-688I9.2.1-3	LNCipedia lincRNA (lnc-RP11-688I9.2.1-3), lincRNA [lnc-RP11-688I9.2.1-3:1]	0.743491	-0.677142	2.67703	0.00547964
A_32_P112623	FAM27E2	Homo sapiens family with sequence similarity 27, member E2 (FAM27E2), long non-coding RNA [NR_103714]	0.815771	-0.604819	2.67695	0.00501044
A_23_P47777	2017-03-09	Homo sapiens membrane-associated ring finger (C3HC4) 9 (MARCH9), mRNA [NM_138396]	1.23457	-0.185952	2.67682	0.023818
A_33_P3348214			0.983735	-0.436511	2.67631	0.0225022
A_21_P0004728	LINC00518	Homo sapiens long intergenic non-protein coding RNA 518 (LINC00518), long non-coding RNA [NR_027793]	1.23874	-0.181335	2.67599	0.0332486
A_23_P353524	IVL	Homo sapiens involucrin (IVL), mRNA [NM_005547]	0.786368	-0.633687	2.67596	0.0169066
A_33_P3397066		CR736467 Homo sapiens library (Ebert L) Homo sapiens cDNA clone IMAGp971B0372 ; IMAGE:1688733 5', mRNA sequence [CR736467]	0.718215	-0.701629	2.67557	0.0046209
A_33_P3292646	MALRD1	Homo sapiens MAM and LDL receptor class A domain containing 1 (MALRD1), mRNA [NM_001142308]	1.0578	-0.361961	2.6754	0.00612767
A_33_P3281745	lnc-C10orf71-1	17000600021474 GRN_PRENEU Homo sapiens cDNA 5', mRNA sequence [CN291113]	0.54649	-0.873233	2.67534	0.0182842
A_24_P271149	IGLON5	Homo sapiens IgLON family member 5 (IGLON5), mRNA [NM_001101372]	0.919065	-0.50043	2.67492	0.00551802
A_21_P0008879		BX445613 Homo sapiens PLACENTA Homo sapiens cDNA clone CS0DE003YA15 5-PRIME, mRNA sequence [BX445613]	0.891227	-0.527588	2.67366	0.00748572
A_21_P0012812	LOC101928509	Homo sapiens uncharacterized LOC101928509 (LOC101928509), long non-coding RNA [NR_125896]	1.22015	-0.198433	2.67323	0.0250981
A_33_P3282688	LOC100130027	Homo sapiens cDNA FLJ45292 fis, clone BRHIP3002931. [AK127225]	0.378559	-1.0396	2.67243	0.0256962
A_33_P3406255			0.982909	-0.435232	2.67241	0.00795345
A_21_P0000121	C19orf81	Homo sapiens chromosome 19 open reading frame 81 (C19orf81), mRNA [NM_001195076]	0.125497	-1.29263	2.67239	0.00536606
A_33_P3247342	ANO7	Homo sapiens anoctamin 7 (ANO7), transcript variant NGEP-S, mRNA [NM_001001666]	0.613348	-0.804626	2.6721	0.00547031
A_21_P0005091	lnc-THBS2-6	LNCipedia lincRNA (lnc-THBS2-6), lincRNA [lnc-THBS2-6:1]	0.977325	-0.440633	2.67207	0.0431542
A_21_P0012807		Homo sapiens cDNA clone IMAGE:5295442. [BC031092]	0.953882	-0.463897	2.67174	0.0198022
A_24_P152468	LOC100128364	PREDICTED: Homo sapiens uncharacterized LOC100128364 (LOC100128364), misc_RNA [XR_108776]	1.21237	-0.205132	2.67123	0.00936962
A_33_P3274164	DOT1L	PREDICTED: Homo sapiens DOT1-like histone H3K79 methyltransferase (DOT1L), transcript variant X2, mRNA [XM_005259660]	0.926084	-0.49136	2.67112	0.0140336
A_23_P202034	GUCY2GP	Homo sapiens guanylate cyclase 2G, pseudogene (GUCY2GP), non-coding RNA [NR_028134]	0.326561	-1.09064	2.67067	0.0119753
[truncated: 5,234 more rows]
